# Supplementary material for: Hydrate-melt electrolyte design for aqueous aluminium-bromine batteries with enhanced energy-power merits
Source: Nat Commun. 2025 Jul 9;16:6329. doi: 10.1038/s41467-025-61740-y (PMC12241333; doi:10.1038/s41467-025-61740-y)
Supplement: Supplementary file 3 — SupplementaryData [file 41467_2025_61740_MOESM3_ESM.zip]

Archive with 6 entries (6 files):
- Supplementary Data 1.txt
- Supplementary Data 2.txt
- Supplementary Data 3.txt
- Supplementary Data 4.txt
- Supplementary Data 5.txt
- Supplementary Data 6.txt
