# Supplementary material for: Hydrate-melt electrolyte design for aqueous aluminium-bromine batteries with enhanced energy-power merits
Source: Nat Commun. 2025 Jul 9;16:6329. doi: 10.1038/s41467-025-61740-y (PMC12241333; doi:10.1038/s41467-025-61740-y)
Supplement: Supplementary file 3 — SupplementaryData [file 41467_2025_61740_MOESM3_ESM.zip › Supplementary Data 1.txt]

790
3.25mAlCl3                              
Al    0.040610    3.843916   10.478498
Al    8.304240   10.387642    3.803876
Al   19.051835   10.579899   17.045740
Al   13.137915    0.920559   19.771820
Al    6.678798   18.061677   13.861295
Al   12.840241    8.099250    7.451228
Al    9.303903    5.551679   18.271435
Al   19.219712   17.674687    2.961660
Al   16.316715   15.955919   10.842455
Al    7.745728   18.539030    5.084533
Al    1.632087   12.800224    9.510594
Al   12.265384   13.407626   18.871630
Al    2.623925    4.776042    2.328830
Cl    5.267554    2.268591    9.749763
Cl    0.494327   13.767876   14.171198
Cl   18.390165    5.202172   17.745176
Cl   16.577875    7.793405   13.075679
Cl    5.319984   10.242648    9.771329
Cl    1.374364    8.961617   11.275975
Cl   11.801242   18.950373    3.767873
Cl   14.176214   14.542406   19.563761
Cl   12.626350   18.649004   19.406875
Cl    1.927837    2.701467    2.533601
Cl    8.784224   17.569307   14.019749
Cl   14.402080    5.326607    2.632408
Cl    4.119828    8.362448   15.120427
Cl   18.830876   19.455815   10.710251
Cl    8.488883   14.012791    1.408973
Cl   14.160559    1.578287   13.005373
Cl   13.013200   11.196159   10.372445
Cl    9.805451    2.758858   14.726326
Cl   10.887254    9.654659   19.328869
Cl    9.711981    4.715616    6.411836
Cl   14.289355   15.302090   15.928650
Cl   14.043002    2.915446   19.636057
Cl    4.227130    5.211280    0.884208
Cl    3.800884   17.489900    6.319227
Cl    8.486755   13.934455    9.148258
Cl   17.121277    6.570434    7.854906
Cl   19.150922    8.083310    2.511037
Cl    1.246563    1.252392    6.962561
Cl    9.669997    9.210250    5.210061
Cl   10.033789    6.771832    2.581968
Cl    5.258222   19.421549    1.776160
Cl   18.267952   15.281995   19.465107
Cl    3.064532    8.916307    0.788803
Cl   17.076601    3.095785    6.790511
Cl    8.874513   12.356650    5.003326
Cl   16.483286   18.695461   19.058733
Cl   16.981607   12.099068    8.839525
Cl   14.161445   15.055325    6.051525
Cl    2.778450   17.400548   13.641001
 O   12.994395    9.403801    6.019239
 O   15.699654   10.124028    6.909377
 O   14.126698    8.970771    8.545882
 O   18.693707    4.584992   14.178048
 O    1.336366   16.207935    0.005125
 O    2.003799   14.446467   10.443204
 O    6.483844    3.753423   13.328893
 O   12.124287    0.617803   10.832149
 O    1.950193    4.264984    7.125881
 O    7.414894   14.712878    6.360807
 O    8.317528   10.493953   14.899087
 O    0.677033   18.075661    6.976155
 O    0.464448   11.906322   16.623452
 O   18.671731    9.174661   16.005376
 O   14.297401    9.898030    3.640132
 O    7.526435   10.574376    7.476740
 O    7.977268   13.621273   18.132420
 O    6.303990    6.939308    6.273093
 O    7.619853    1.887264    3.018962
 O   10.704285   17.442330    8.430691
 O    9.239639   19.551380    5.075977
 O   15.755716   11.677955   14.206767
 O    0.815645    7.198699   18.274626
 O   16.662265   16.830633   12.537293
 O   17.007530   13.058594    5.615856
 O    3.844411    4.575427    3.765270
 O    0.667209    5.101294    9.261760
 O    1.201535   12.397204    2.391051
 O    2.068203    1.199403   17.250627
 O   19.482646   16.909530    4.739645
 O   17.300188    7.435805   19.766050
 O   12.783476   11.840687    0.055472
 O   18.643233    9.891333   12.810111
 O    1.012908    3.644083   18.560424
 O    2.890190   18.604546    3.497140
 O    1.783605   15.834782   16.123049
 O   12.891050   12.534890   17.294001
 O    9.513406    1.499487    6.715734
 O   18.995035    1.536639    4.191030
 O    9.160592   17.543865   17.226293
 O    5.644338    7.981537    2.019349
 O    8.719996   16.919054    5.473730
 O   13.360497    6.537946   19.515856
 O    3.466962   14.682898    4.497770
 O    6.435558   15.810788    2.543808
 O    1.459718   11.162597    8.526874
 O    4.583581   15.629875   19.644022
 O   14.766298    3.380649    9.159903
 O   14.372523    9.496164   14.617745
 O    9.697306   10.802976    2.519156
 O   16.501697   12.961487    0.991608
 O    9.805266   11.268330   10.524886
 O   14.940747   17.832918    1.870350
 O    7.929160    8.890132    2.745896
 O    6.706793   18.781972   12.096491
 O   12.761324    1.198135    5.871083
 O   10.795497   19.872476   13.499335
 O    1.107184   17.919205   17.711450
 O   15.306251    4.260799   15.263427
 O   11.672311    7.128046    6.223707
 O    4.240200    7.419695    8.179020
 O   18.812641   10.304084    7.386762
 O   15.088570    5.117173   18.031594
 O    4.319652   10.539982    5.339163
 O    7.162132   17.986194    3.477319
 O   12.551744    6.813299    8.813280
 O    0.528936   15.951789   12.092113
 O    9.724571   13.896485   13.771283
 O   13.757914   13.414061    3.330367
 O   15.266851    2.257484    2.794514
 O    8.120327   17.992624    8.591024
 O    7.972903    6.402824    9.843299
 O    1.298499    5.115815    0.900228
 O    5.066650    1.616887   19.326877
 O    7.104679    7.595770   11.963773
 O   12.450853    9.163384   12.781653
 O   16.445642   11.742649    3.342815
 O    2.934605   12.211642   16.914187
 O    0.745940   13.657066    8.074337
 O   10.361360    5.350560   12.719461
 O    7.605000    5.296073   17.436975
 O    2.704018   19.148093   10.128828
 O    8.973633    7.320121   18.313972
 O    6.671820   14.284442   13.638363
 O   14.690957   18.571236   16.643626
 O    4.475278    5.472578   13.986404
 O   15.014901   18.678639   13.851892
 O    8.065233    0.907791    8.906756
 O    3.394130   13.086185    8.716941
 O    6.868401    8.763421   19.153038
 O    4.972668    1.638093   12.840915
 O   11.168512    3.513399    1.920324
 O    0.053255    7.627991    8.837490
 O   16.081738   15.049407    9.068103
 O   16.516283   17.592480    9.908394
 O    8.433959    4.423617    3.648811
 O    3.270951   16.557491    9.435236
 O    3.846670   18.589037   17.848210
 O   12.139575    6.607980   15.872096
 O    4.751271   13.177104    6.316736
 O   19.675308   12.688332   10.290498
 O   16.608161    7.858876   16.360927
 O    2.701080    5.932821   12.112054
 O   14.050378   13.243352   12.527049
 O    4.609239   12.599345   12.525136
 O    5.869019   17.494141   10.031497
 O    5.483183    0.400278   16.714710
 O    5.719016   16.605803   13.180471
 O   18.340539   18.585994   16.632290
 O   11.317492   16.219647    5.033303
 O   12.426059   15.447584    9.602749
 O    7.095702   11.528929    2.754725
 O   16.087637    7.883288    3.304298
 O   10.509857   15.293962   11.532943
 O   17.038542   14.031412   16.991867
 O   17.137045    1.724934   12.249484
 O   14.492657    4.784077    5.518946
 O   17.808916    2.480439   19.160110
 O    2.455048   10.218059    3.487791
 O    0.950933    8.476875   14.603311
 O    3.907356   14.633154   17.385898
 O   18.189663   12.279225   12.352168
 O   19.240355   15.986824    8.229052
 O   17.250299   16.173044   15.068717
 O   15.883576   15.846658    3.559173
 O   19.314634   11.977821    4.650384
 O    0.640327    9.678589   17.995596
 O    6.031872   19.596487   14.462845
 O    6.581324    3.269094    0.853668
 O   18.185029   15.683279   10.604184
 O    9.721715    8.416205    9.711942
 O    4.750967    0.891542    6.861530
 O    6.238835   14.816389   16.212321
 O    9.848331   14.866654   16.197566
 O   17.465221    8.604221    5.681753
 O   18.630188    0.934247   15.081303
 O   11.462141    1.511514    0.414012
 O   12.600969    6.693775   11.476611
 O    0.534670    9.174770    5.093641
 O   16.581213    5.944966   10.805788
 O    3.353654   14.374364   13.768370
 O    2.272533   11.730278   10.949674
 O   18.109239   10.840968   18.546995
 O   11.446700    9.155752    8.136406
 O    2.546913    6.023320   16.664134
 O    6.714887    4.462997    7.768634
 O   10.624877   11.032781   13.795975
 O   14.324955    7.135065    6.689845
 O    7.638409    0.580519   18.092994
 O   15.158943    8.462744   18.651143
 O   17.986697    3.841207   10.816123
 O    4.013167   10.056349   17.817627
 O   14.599723   18.429417    8.399061
 O   10.771863   18.119867   10.858514
 O    1.051984   16.955076    2.361751
 O   10.422279    2.674857    9.881976
 O   11.860647   14.943609   17.787537
 O   16.201557   14.252106   11.683358
 O   13.750271    0.925306   17.755134
 O   12.153678   16.188955    2.289034
 O    1.605363   13.174215    5.798606
 O   11.725335   11.670182    6.282568
 O   10.798314    5.793033   19.586170
 O   17.576088   18.467457    3.670303
 O    3.576851   13.832710    1.937594
 O    4.456080    3.640275    6.427755
 O   18.500164    5.363886    5.004505
 O   12.270998   11.384700    2.580564
 O    7.300712   10.926388   12.375606
 O   17.729786    0.081028    7.822886
 O    9.994254    0.304509   16.928354
 O    1.269571    0.478883   14.589814
 O    0.316627   19.220708    3.561047
 O   14.508071   16.216271   10.982862
 O    3.591613    3.351384   16.606715
 O   16.460854   18.540547    6.027310
 O    6.731372    0.284287    4.913072
 O    2.707626    9.419617    7.309262
 O    4.533365    7.997633   11.608618
 O    7.016326    3.121749   15.934827
 O   19.769423   10.584705    0.748252
 O   18.811353   18.505779    1.301383
 O   12.067287    4.279841    8.410580
 O    6.414498   11.388664   18.551815
 O   19.213094    2.695737    8.972201
 O    0.362812    4.661359   11.979925
 O   11.957879    3.474240    4.616281
 O   10.522679   12.564845   18.587141
 O   19.691217    0.810585    0.341578
 O    1.573927    2.787516   10.390849
 O   17.784947   11.713344   16.088973
 O    6.399048   17.381298   15.698650
 O   13.660660   16.469142   13.255210
 O   18.118898    3.883857    2.744963
 O   15.346100    1.001892    5.279497
 O    8.688635    4.420437   19.680304
 O    9.740521   17.614600    0.261392
 O   14.148448    0.514161    1.451810
 O   13.583073    1.041104    8.572885
 O    6.047909    5.619042    4.049509
 O    5.536395   13.794337   10.044428
 O    8.431982    6.520595   14.108513
 O    1.046546    6.257283    5.537558
 O    9.022608    0.504318    0.857460
 O    6.746228   18.127564    6.553839
 O    4.934453   11.503676    1.101822
 O    1.802995    6.156885    3.214176
 O    8.048158    8.154941   15.947452
 O   11.431716   14.200575    0.648869
 O    8.334356    4.206517   11.367565
 O   12.828514   13.268825    8.185302
 O    6.635865   17.438030   19.551791
 O   18.272736   16.087606    2.526519
 O   10.367416    4.755868   17.152842
 O    3.855874    5.297541    9.684766
 O   17.558930   15.684903    6.154205
 O    8.686008    0.702565   11.825982
 O    4.468164   11.360651   14.678198
 O   14.463514    4.882337   12.144694
 O   12.400746   10.255738   16.361546
 O   15.708068   10.958195   18.832214
 O    5.624645    6.905701   17.543490
 O    6.872006    9.984583    5.028988
 O   12.524264    1.796507   15.558250
 O    2.329169    2.085003   12.920047
 H   12.502544   10.286762    6.067613
 H   13.605608    9.456835    5.232452
 H   16.196412   10.710714    7.521569
 H   16.330066    9.504108    6.434143
 H   14.802367    9.445960    7.938290
 H   13.775067    9.642202    9.196184
 H   19.149109    4.485381   15.029661
 H    4.610629   12.036806   11.719886
 H    0.493669   15.697244   19.629358
 H    1.245416   16.960646   19.123493
 H    1.361149   14.924673   11.055876
 H    2.518754   15.193145    9.985499
 H    7.240105    3.957153   12.684097
 H    6.821387    3.536730   14.242525
 H   12.640221    0.719160    9.979179
 H   12.747785    0.954917   11.530710
 H    1.587891    3.357716    6.943360
 H    2.940531    4.134306    7.015386
 H    7.771009   14.544651    7.285680
 H    7.850423   13.990646    5.828594
 H    7.966542   10.239956   14.020810
 H    9.266214   10.728246   14.639538
 H    1.651432   17.954719    6.850315
 H    0.566934   19.059196    7.087223
 H    0.241752   12.503326   15.871756
 H    1.494492   12.001551   16.810876
 H   19.408461    8.769303   15.438620
 H   17.785047    8.546462   16.148323
 H   14.841524    9.113189    3.347240
 H   14.956829   10.638241    3.619828
 H    7.690114   11.483158    7.802532
 H    8.406552   10.144605    7.483843
 H    7.441305   12.771167   18.189016
 H    7.980849   13.960438   19.070310
 H    5.574841    7.099151    6.928868
 H    6.698628    7.810404    6.078199
 H    7.025355    2.231941    2.294821
 H    8.075038    2.733821    3.303026
 H   10.812491   17.774229    9.412737
 H   11.233577   18.036745    7.868803
 H   10.126442   19.307035    4.629689
 H    9.353450    0.517817    5.715959
 H   15.218451   10.808829   14.330570
 H   16.297224   11.537068   13.404985
 H    1.533108    6.777724   17.699747
 H   19.799217    6.659029   18.059084
 H   16.168163   17.640974   12.840464
 H   16.961498   16.388711   13.388970
 H   16.591108   12.686691    4.775498
 H   16.508718   12.689783    6.372194
 H    4.827183    5.016680    3.857538
 H    3.735819    4.029556    4.572181
 H    1.234754    4.779992    8.494848
 H    0.480533    6.081974    9.140779
 H    1.695099   11.642951    2.835918
 H    0.460603   12.582997    3.007376
 H    1.692212    0.864577   16.401624
 H    1.322914    1.589631   17.754110
 H    0.051496   17.471893    5.481259
 H   18.761703   16.349856    5.153342
 H   17.568492    6.646090   19.229177
 H   17.991826    7.578860    0.670506
 H   12.361791   10.983315   19.499260
 H   12.595045   11.761675    1.055657
 H   19.338624    9.536012   12.199972
 H   17.912472    9.170394   12.889020
 H    0.192633    4.123755   18.195038
 H    1.731361    3.859032   17.929676
 H    3.267794   18.356946    4.375596
 H    3.647015   18.938408    2.932303
 H    2.100379   16.394668   15.365322
 H    1.156693   15.189667   15.720301
 H   13.372287   13.066024   16.628757
 H   12.696902   11.549804   16.918505
 H    8.918593    1.391140    7.505583
 H    9.592280    2.470798    6.549273
 H   19.208714    1.787993    5.111927
 H   18.125248    1.923113    3.973022
 H    9.411750   17.448166   18.179531
 H    9.450233   16.713049   16.776668
 H    5.553374    7.057422    2.334077
 H    4.756864    8.249117    1.635507
 H    8.219549   16.101946    5.815779
 H    9.684818   16.656749    5.336903
 H   13.974205    5.932896   18.884998
 H   13.656914    6.304098    0.650183
 H    3.485164   15.649662    4.660837
 H    3.550510   14.470421    3.514575
 H    7.156263   15.241341    2.120689
 H    5.991265   15.227946    3.186437
 H    2.122252   10.386025    8.113525
 H    0.850478   11.317821    7.781678
 H    5.438357   16.109066   19.764265
 H    4.305622   15.171841    0.691538
 H   14.028796    3.939296    8.828612
 H   15.534462    3.556394    8.573294
 H   13.692483    9.331899   13.887684
 H   15.042209    8.773539   14.500521
 H    9.765276   10.258118    1.697505
 H   10.651899   11.070925    2.725841
 H   17.263790   13.487011    0.642926
 H   15.714313   13.491507    0.691663
 H    9.456456   12.095565   10.123735
 H   10.783632   11.317716   10.412059
 H   14.105398   17.350383    1.681159
 H   15.407377   17.877550    0.985060
 H    8.608199    8.127948    2.705956
 H    6.999170    8.556197    2.525958
 H    7.469354   19.419667   11.903973
 H    6.406800   18.236208   11.287267
 H   12.403381    2.035739    5.453251
 H   12.422630    0.465472    5.294025
 H   10.357857   19.043941   13.796583
 H   11.716711   19.634850   13.289800
 H    0.225738   18.293712   17.456278
 H    1.228159   17.139995   17.110170
 H   15.366826    4.996171   14.612019
 H   16.645528    6.668046   11.518495
 H   11.181393    7.730130    5.605301
 H   11.022430    6.414649    6.460057
 H    3.981927    6.556551    8.633907
 H    4.708845    7.885197    8.908777
 H   18.367449    9.753874    6.628989
 H   18.132649   10.927874    7.930653
 H    6.757787    8.673243    8.280678
 H   14.490238    1.580031   17.801764
 H    3.673707   10.476022    4.563857
 H    4.419742   11.495050    5.586862
 H    6.533460   18.584643    2.935936
 H    6.946793   17.005073    3.135306
 H   12.328233    5.835230    8.660708
 H   12.589661    6.910511    9.829338
 H    0.382675   15.349476   12.871854
 H    1.098448   16.683498   12.443003
 H    8.766398   13.904169   13.571287
 H   10.143127   14.398056   13.018070
 H   14.010578   14.061070    2.643833
 H   13.833375   13.882169    4.196983
 H   14.969019    3.202009    2.697453
 H   15.261832    1.982296    3.747797
 H    9.089357   17.713234    8.439817
 H    8.144471   18.945081    8.872211
 H    7.429312    7.111436   11.127896
 H    7.260415    6.325730    9.187037
 H    1.229095    4.454351    0.105555
 H    1.299906    5.997453    0.458330
 H    4.817888    0.935458    0.219896
 H    4.258659    1.878403   18.850080
 H    7.010648    8.024751    8.554670
 H    6.485818   11.087316   12.879023
 H   12.656968    9.737176   12.006488
 H   12.493815    8.234315   12.416225
 H   16.430029   12.281112    2.483013
 H   17.236258   11.177567    3.253812
 H    3.305672   13.079868   17.265296
 H    3.317096   11.406810   17.408714
 H    0.304140   14.558566    8.166669
 H    1.122544   13.556430    7.094899
 H    9.743334    5.899983   13.304487
 H   10.741007    4.705776   13.351631
 H    6.808329    5.963269   17.451978
 H    7.350156    4.480716   16.929983
 H    1.761019   19.242860   10.403599
 H    2.796712   19.809618    9.417104
 H    9.720313    7.877040   18.628716
 H    8.520054    7.944174   16.796927
 H    6.249190   13.476417   13.276806
 H    6.542015   14.264546   14.638437
 H   15.362227   18.452414   17.384650
 H   14.178523   17.731095   16.650036
 H    4.705030    6.401734   14.220722
 H    5.288836    5.029637   13.636772
 H   15.071779   18.734844   14.840819
 H   14.750853   19.593747   13.539301
 H    7.209491    1.322342    9.139288
 H    8.699397    1.219661    9.601314
 H    4.210463   13.343190    9.267971
 H    3.707468   13.097243    7.765118
 H    7.710015    8.245647   18.915719
 H    6.604046    8.463836    0.275650
 H    5.175232    1.275082   11.958161
 H    5.556916    2.469284   12.972450
 H   11.464795    3.471122    2.871758
 H   11.611671    4.303886    1.548034
 H   18.891243    7.385913    8.793863
 H    0.266194    8.035061    9.723234
 H   15.478152   15.311120    8.338632
 H   16.263161   14.077807    8.990012
 H   17.252857   18.236967   10.138835
 H   15.749842   18.033537    9.379414
 H    8.828956    4.498362    4.558233
 H    8.959782    5.118313    3.137665
 H    3.399278   16.621399    8.457610
 H    2.984126   17.482801    9.699354
 H    4.133139   17.974736   18.548562
 H    2.858681   18.627411   17.860945
 H   13.028814    6.213049   15.965661
 H    4.662900   10.763261    8.792897
 H    5.648433   13.570872    6.443195
 H    4.326793   13.772763    5.631904
 H   18.912750   12.716533    9.663028
 H   19.209793   12.493409   11.205519
 H   16.693644    6.885061   16.264735
 H   16.038071    8.014943   17.165871
 H    3.312191    5.752302   12.900116
 H    2.219764    6.771654   12.269788
 H   14.416502   12.699363   13.272502
 H   13.656959   12.591685   11.886508
 H    3.826287   13.762665   13.048865
 H    4.519639   11.969574   13.419750
 H    6.636310   17.121022    9.550529
 H    5.082385   16.909092    9.927339
 H    4.801430   19.678523   17.170592
 H    6.309999    0.459491   17.332839
 H    6.047390   15.621071   13.322172
 H    4.732866   16.730642   13.267845
 H   18.021177   17.781367   16.161299
 H   17.769526   18.644744   17.448881
 H   11.672109   17.125204    4.806777
 H   12.013461   15.793585    5.591366
 H   11.912233   16.085455    9.048861
 H   12.523833   14.608476    9.053421
 H    7.570907   12.299703    2.336104
 H    6.285668   11.340366    2.189156
 H   16.879179    7.868813    2.717098
 H   15.612814    7.019873    3.128896
 H   11.313053   15.163941   10.961337
 H    9.777532   15.035229   10.927793
 H   16.077564   14.249064   16.944020
 H   17.369665   14.392857   17.859945
 H   16.165391    1.636960   12.401160
 H   17.454397    0.940268   11.740294
 H   15.298656    4.337820    5.869795
 H   14.657776    4.993681    4.543466
 H   16.850536    2.409533   19.328020
 H   17.912691    3.320947   18.636307
 H    2.632840    9.673853    2.664577
 H    1.774949    9.727293    4.039813
 H    1.900735    8.392008   14.852219
 H    0.943602    8.699089   13.649783
 H    3.158354   15.155906   16.994172
 H    4.124081   15.027894   18.309055
 H   18.625800   12.693822   13.128048
 H   18.323494   11.201934   12.522053
 H   19.714904   16.824585    7.960187
 H   18.520324   15.868250    7.538928
 H   16.301601   16.108186   15.361707
 H   17.611480   15.365965   15.506824
 H   15.352230   15.639901    4.368449
 H   15.430668   16.573656    3.066898
 H   19.499025   11.040941    4.887924
 H   18.492609   12.288782    5.126181
 H    0.715370    9.973062   18.941318
 H    0.685650    8.600284   18.048801
 H    5.685785    0.398687   13.841647
 H    5.739444    0.024896   15.667478
 H    6.011808    2.661568    0.267299
 H    5.931049    3.976424    1.097347
 H   18.560247   15.882547    9.683642
 H   18.868959   16.000917   11.257778
 H    9.026381    7.644467    9.688141
 H    9.383565    9.183661   10.217781
 H    5.056806    0.519711    7.707260
 H    3.811863    0.605186    6.765246
 H    6.873261   14.493491   16.907039
 H    5.305864   14.712574   16.622530
 H    9.194666   14.308504   16.668764
 H    9.876408   14.514792   15.229045
 H   17.445231    7.779602    6.260793
 H   17.071955    8.327620    4.802823
 H   18.014829    1.311623   14.417390
 H   18.228906    0.173689   15.569756
 H   10.592188    1.013982    0.519918
 H   11.401939    2.359186    1.028791
 H   13.312693    6.030989   11.759861
 H   11.760763    6.289507   11.821108
 H   19.799831    8.706354    4.393863
 H    0.888435    8.451404    5.658935
 H   19.229667    9.619033    7.991482
 H   16.607769    6.345067    9.905135
 H    3.245702   15.366570   13.555909
 H    2.383974   14.036387   13.944422
 H    1.969285   10.729689   11.063061
 H    2.601389   12.065171   11.801432
 H   16.993589   10.913930   18.684692
 H   18.597099   10.749328   19.419485
 H   10.641558    8.798872    8.810052
 H   11.222304   10.009351    7.717970
 H    3.108383    5.241083   16.860605
 H    3.129930    6.669727   16.208075
 H    7.455159    4.913322    7.305791
 H    7.101771    4.222438    8.628682
 H   11.125039   10.226184   13.521202
 H   10.287839   11.425376   12.966559
 H   15.166937    7.062434    7.224915
 H   14.273216    6.242629    6.201749
 H    7.816883    0.737828   19.044309
 H    8.546372    0.531010   17.650549
 H   14.366498    7.906338   18.903538
 H   15.914570    8.076734   19.192522
 H   17.473635    4.732127   10.932183
 H   17.604365    3.119764   11.415079
 H    3.674748    9.591136   18.630394
 H    3.996844    9.400602   17.070528
 H   15.035162   18.370522    7.519786
 H   14.306572   19.386392    8.487668
 H   10.873589   17.328604   11.432735
 H   11.403654   18.857362   11.070151
 H    1.863621   17.422866    2.695357
 H    1.197353   16.669642    1.335864
 H    9.820204    3.174888   10.486177
 H   10.944876    2.023405   10.420148
 H   12.668562   15.246606   17.286544
 H   11.106514   14.860311   17.087512
 H   15.274064   13.837479   11.996899
 H   16.916157   13.582668   11.830983
 H   14.060114    0.044875   17.333469
 H   12.880493    1.706329   16.491817
 H   11.914450   17.144116    2.346632
 H   11.906679   15.866940    3.190957
 H    0.841459   12.801599    5.270963
 H    2.127797   13.807835    5.238047
 H   11.969062   12.357427    6.955599
 H   10.848029   11.889039    5.890339
 H   11.766014    6.068574   19.396901
 H   10.542299    6.277115    0.652312
 H   17.209789   18.437033    4.629387
 H   16.827799   18.614741    3.064029
 H    2.634693   13.522527    1.919573
 H    4.097911   13.024955    1.671471
 H    4.556786    2.673505    6.590353
 H    5.268198    4.033945    6.849792
 H   18.360558    4.899488    4.134818
 H   18.066350    4.803270    5.686550
 H   12.892656   10.656442    2.871268
 H   12.674843   12.207984    2.993382
 H    7.107909   11.153681   11.449604
 H    6.040849    2.995821   10.501888
 H   17.568776    1.031330    7.631139
 H   18.111140    0.019531    8.739970
 H    9.976789    0.754827   16.054050
 H    9.895148   19.219971   16.772918
 H    1.430643   19.430570   14.357941
 H    0.230019    0.626757   14.706727
 H    1.311149   19.282511    3.563038
 H   19.652574    0.213286    3.790420
 H   13.769129   15.939748   10.352463
 H   14.114155   16.247734   11.979155
 H    3.036672    2.525369   16.721952
 H    3.549154    3.589819   15.661328
 H   15.925419   19.341049    5.722905
 H   17.040998   18.965513    6.742035
 H    6.968165    0.990859    4.204532
 H    5.980876    0.543580    5.499548
 H    3.318780    9.785383    6.609100
 H    3.165376    8.605284    7.700416
 H    4.038526    7.164452   11.687543
 H    5.486717    7.782694   11.844196
 H    7.916318    2.714676   15.817437
 H    6.421508    2.472694   16.362679
 H   19.676802    9.793730    1.344249
 H    0.404723   11.308032    1.272656
 H   19.198481   19.423589    0.977578
 H   18.094181   18.276815    0.652780
 H   11.463096    4.293047    7.630190
 H   11.524809    3.756893    9.076060
 H    5.667892   11.089192   17.978246
 H    6.815262   10.496152   18.788711
 H    0.016120    2.232607    8.332119
 H   18.415939    2.977756    8.453837
 H    1.276872    4.994549   12.105902
 H   19.371950    4.638855   13.455113
 H   11.248432    3.959827    5.114516
 H   12.779347    4.005638    4.755450
 H    9.625845   12.929799   18.367453
 H   10.459221   11.568491   18.755805
 H   18.980081    1.428791   19.756876
 H    0.495229    1.369079    0.866617
 H    1.452559    1.966840    9.883111
 H    1.952866    2.327563   11.968318
 H   17.080582   11.491716   15.412085
 H   17.471117   12.580246   16.525152
 H    6.331042   16.379444   15.888040
 H    7.152586   17.662924   16.272468
 H   13.796588   15.828474   13.999394
 H   14.053110   17.337496   13.555242
 H   17.649149    4.146004    1.930491
 H   18.975249    3.515542    2.450472
 H   14.377635    1.105283    5.549540
 H   15.862175    1.636462    5.846990
 H    9.352154    4.216760    0.593683
 H    7.798100    3.982537    0.161479
 H    9.610248   16.771756    0.736378
 H   10.714829   17.778671    0.211150
 H   14.634958    1.287920    2.022651
 H   14.364988   19.476692    1.743231
 H   14.097794    1.889309    8.780014
 H   13.143175    1.180689    7.697478
 H    6.118262    6.131506    4.920808
 H    6.912029    5.134392    3.893753
 H    6.478306   13.819267    9.687168
 H    5.633879   13.718726   11.009073
 H    7.681065    7.321768   12.715184
 H    7.685272    5.905385   14.197853
 H    1.446878    5.561703    6.134820
 H    0.084741    5.912986    5.369798
 H    8.647686    0.854733    1.704906
 H    9.087602   19.410506    0.928095
 H    7.297602   17.980428    7.473787
 H    5.764092   17.923504    6.567418
 H    4.325748   10.717172    1.023424
 H    5.429458   11.542493    0.229331
 H    1.564709    6.176397    4.301014
 H    1.058480    6.650575    2.783105
 H    8.242929    9.102682   15.646237
 H    8.337206    7.204886   14.910018
 H   10.483732   14.036515    0.907586
 H   11.771087   14.995037    1.158626
 H    9.116865    4.560655   11.905425
 H    8.140228    5.029323   10.748358
 H   13.119487   12.561468    8.831589
 H   13.565858   13.554531    7.594450
 H    7.248041   17.864389   18.924365
 H    6.271657   18.163664    0.341774
 H   17.376609   15.912981    2.967003
 H   18.237888   15.761324    1.566036
 H   11.551690    5.956513   16.330440
 H   10.045292    4.289506   16.358525
 H    3.806523    4.336049    9.554673
 H    3.347448    5.489874   10.518314
 H   16.787504   16.287241    6.081712
 H   17.244427   14.764764    5.911445
 H    9.531381    0.369402   12.246541
 H    8.534133    1.538192   12.313061
 H    3.885626   11.730829   15.397133
 H    4.388172   10.358480   14.727744
 H   14.388829    3.914632   12.249884
 H   15.223981    5.072009   11.542527
 H   12.007911    9.595892   16.968084
 H   13.147678    9.811393   15.871753
 H   15.325631   10.005652   18.856716
 H   15.510637   11.451918   19.649982
 H    5.472466    7.347419   16.676851
 H    5.949630    7.643535   18.129919
 H    5.885827   10.180833    4.943135
 H    7.118017   10.295659    5.968491
 H   13.208362    1.980433   14.830015
 H   11.608289    2.246135   15.394668
 H    1.816384    1.384309   13.546862
 H    3.324272    1.901846   12.881249
 O   -1.817203    3.841207   10.816123
 O   -0.590805    2.695737    8.972201
 O   20.444227    9.678589   17.995596
 O   20.268347   11.906322   16.623452
Cl   12.626350   -1.238896   19.406875
 O   11.462141    1.511514   20.190011
 O   14.148448    0.514161   21.227809
 O   20.855884   16.955076    2.361751
 O   20.120527   19.220708    3.561047
 O    6.731372   20.172187    4.913072
 O   -0.128592   12.688332   10.290498
 O   12.783476   11.840687   19.831471
 O   11.431716   14.200575   20.424868
 H    0.493669   15.697244   -0.146641
 H    1.245416   16.960646   -0.652506
 H    9.353450   20.405717    5.715959
 H   -0.004683    6.659029   18.059084
 H   19.855396   17.471893    5.481259
 H   17.991826    7.578860   20.446505
 H   12.361791   10.983315   -0.276739
 H   13.656914    6.304098   20.426182
 H    4.305622   15.171841   20.467537
 H    4.817888    0.935458   19.995895
 H    6.604046    8.463836   20.051649
 H   -0.912657    7.385913    8.793863
 H    4.801430   -0.209377   17.170592
 H    5.685785   20.286586   13.841647
 H   -0.004069    8.706354    4.393863
 H   10.542299    6.277115   20.428311
 H    9.895148   -0.667928   16.772918
 H    1.430643   -0.457329   14.357941
 H   -0.151325   20.101185    3.790420
 H   20.208623   11.308032    1.272656
 H   19.820020    2.232607    8.332119
 H   18.980081    1.428791   -0.019123
 H   20.299129    1.369079    0.866617
 H    7.798100    3.982537   19.937479
 H    9.352154    4.216760   20.369682
 H   14.364988   -0.411207    1.743231
 H    9.087602   -0.477394    0.928095
 H    6.271657   18.163664   20.117773
 H   -2.330265    4.732127   10.932183
 H   -2.199535    3.119764   11.415079
 H   -1.387961    2.977756    8.453837
 H   20.489550    8.600284   18.048801
 H   20.519270    9.973062   18.941318
 H   20.045652   12.503326   15.871756
 H   21.298392   12.001551   16.810876
 H   10.592188    1.013982   20.295917
 H   11.401939    2.359186   20.804790
 H   14.364988   -0.411207   21.519230
 H   14.634958    1.287920   21.798650
 H   21.001253   16.669642    1.335864
 H   21.667521   17.422866    2.695357
 H   19.652574   20.101185    3.790420
 H   21.115049   19.282511    3.563038
 H    5.980876   20.431479    5.499548
 H    6.968165   20.878759    4.204532
 H   -0.891150   12.716533    9.663028
 H   -0.594107   12.493409   11.205519
 H   12.595045   11.761675   20.831656
 H   10.483732   14.036515   20.683585
 H   11.771087   14.995037   20.934625
