# Supplementary material for: Hydrate-melt electrolyte design for aqueous aluminium-bromine batteries with enhanced energy-power merits
Source: Nat Commun. 2025 Jul 9;16:6329. doi: 10.1038/s41467-025-61740-y (PMC12241333; doi:10.1038/s41467-025-61740-y)
Supplement: Supplementary file 3 — SupplementaryData [file 41467_2025_61740_MOESM3_ESM.zip › Supplementary Data 2.txt]

788
3.25mAlCl3 + 0.5mKBr                                 
Al    4.831369   14.772746    9.240597
Al   19.168665   18.843651    0.127770
Al    0.992691   10.710580   16.328274
Al   16.003009   15.809979   15.002646
Al    0.510171    8.492109    6.854571
Al    5.317429    4.952764    2.968747
Al    8.125093    8.746261   14.117440
Al    8.379621   15.557385   17.827188
Al   14.203012    5.467022    5.376402
Al   11.305253    2.726754   16.335774
Al    9.789959   18.969805    9.711299
Al    1.663908    1.179318   13.199471
Al   16.715961   15.918766    6.892763
Cl    8.750077    5.980177    2.733968
Cl    1.638791    8.750105    8.869787
Cl    9.898155    2.036221    1.804182
Cl    8.662745   15.861374   15.649372
Cl   17.110631   19.641617   19.382025
Cl    4.991299   14.740547    0.168145
Cl    5.980968    9.235771   14.312298
Cl    5.043527    9.023591    9.631761
Cl    5.973235    0.161911   16.732747
Cl    3.182763    1.241145    0.596499
Cl   16.607788    4.671097   19.540939
Cl   19.838192    5.192206   12.114174
Cl   14.167286   16.916608   14.791984
Cl    6.575910    8.968190   18.201523
Cl    6.659153    4.094434   12.119717
Cl    0.870650   13.994028    4.000774
Cl    8.158980    4.959052   15.948037
Cl   13.111571   15.955614    1.256050
Cl   11.090141   12.067370    6.886359
Cl   16.805657   13.123067   10.261264
Cl   19.201991   14.432014   16.517131
Cl    0.644873    5.561966   19.738170
Cl    1.239250   17.732022    1.049682
Cl    5.452851   19.502454   11.016031
Cl    0.432747   10.847060    6.643745
Cl   17.113721   16.044392   13.199460
Cl   14.881858    8.853396   17.961671
Cl   11.100003   18.992569   14.022299
Cl   10.667676    4.935547   10.101214
Cl   18.424101    9.124903   10.452228
Cl   19.438427   16.356731   10.343868
Cl   19.748631   19.130580    7.007547
Cl   18.552263    5.492033    5.097504
Cl    0.694994    9.057627    2.283967
Cl    8.486969   14.832636   10.697512
Cl    7.877922    7.120805    6.130958
Cl   14.221795    1.754241    7.880837
Cl    6.639935   12.643916   15.137318
Cl   11.310834   17.177160    5.962064
 K   17.932459    7.416682    0.782126
 K    4.329849   17.939586    1.720111
Br   16.387647   19.896084   15.296960
Br    6.167299   19.494117    4.895273
 O    4.661302    4.064550   15.697532
 O   12.859495    6.204948    8.521540
 O    3.209549   10.527084   11.545538
 O    8.544120   10.355633   14.963385
 O    3.392050    9.028113    0.552015
 O    0.201864    0.401397   19.633169
 O    7.764604    1.766291   19.506046
 O    4.672478   10.960567   16.817655
 O    5.258548    6.156901   17.369887
 O   16.334468   17.811536    7.291276
 O    5.242954    5.286884    1.186889
 O   15.089524   10.392381    0.833877
 O    1.124338   13.864548    9.092294
 O   11.269409   14.568750    4.111439
 O    9.510867   18.115351    8.042292
 O   11.223747    1.273564    7.214195
 O   12.263083    8.517003    7.354778
 O    5.266681   18.463157    7.682257
 O    3.511047    6.337515   19.544819
 O   19.179086   11.460272   16.824040
 O   17.247394   10.392751   15.578911
 O   12.658946    8.771246    0.028604
 O   12.862146    3.067332   17.397021
 O   13.366420   19.369272   10.783163
 O    4.928165   14.560860   11.102949
 O   18.948656    7.802350    7.774341
 O   14.271070   10.444853   13.803026
 O   13.680782   19.787460    0.714442
 O   11.109393   13.932697    0.295184
 O    6.539845    4.197992   19.196899
 O   17.183707   15.608644    8.661599
 O   10.435606    7.297935   18.997431
 O    9.161082    8.723520    1.413700
 O   19.418833    1.630539    3.298195
 O   18.086601    9.129664   18.398825
 O   19.378966    1.216054    9.444815
 O   16.402633   12.711613    0.310456
 O   15.679485   15.280391    0.390629
 O   18.932746    2.082999    5.811539
 O   10.409330    4.945312    6.789231
 O    3.516995   12.849472    2.934096
 O    0.030909   18.645659    3.848196
 O    5.778903    6.150127    4.116256
 O    3.343272    2.274303    8.681757
 O   11.534424   13.956681   16.098954
 O    1.222855   15.612281   18.415200
 O    6.473053   15.683054   17.527463
 O    4.575631    7.392149    7.202690
 O    8.738305    0.417014    9.118188
 O    8.921604   19.529202   17.011699
 O   17.122656    1.767377    2.060963
 O    3.787464    3.387542   10.904196
 O    7.836480   16.854901   12.828799
 O   16.642008    1.814914    9.833168
 O   15.946131   18.305461   10.101482
 O   17.682393    7.823360   15.370241
 O   14.988468    6.875518    6.240735
 O   13.990488    4.963890   14.476615
 O    8.340171   12.495899   12.568173
 O   15.639073   11.347077    6.039246
 O   11.042895   13.487564   13.143999
 O   11.637141    4.392470   15.361519
 O    0.447487    9.006422   16.842402
 O   13.153426    9.605841    2.955346
 O    8.132405   13.681365   17.651234
 O   13.427692    9.683487    9.499438
 O   13.936142    5.269436   18.204463
 O   12.645743   16.230736    9.010237
 O   13.493423    2.645338   11.030957
 O    0.313862   10.387989   14.429088
 O    8.554721   17.325210   18.447110
 O   17.508851   15.394608    2.886809
 O   18.245433    5.701623   16.920603
 O   14.303093    2.305647   13.567054
 O   16.707484    6.918786    8.129440
 O   13.237945   13.833917    9.915578
 O   15.521663   19.377884    5.246075
 O   16.886050    2.641493   17.356294
 O   12.405178    5.297607    4.997695
 O   10.776662   11.143034    3.248586
 O   12.869798   19.790275    5.011797
 O   10.971791   11.186639    0.390431
 O   12.668060    1.218403    2.749990
 O   11.483362   18.372913   19.494516
 O    9.224231   19.153023    1.366630
 O    0.185903   13.640802    0.708466
 O   10.053288    9.340915    5.923792
 O   14.823705    3.459150    2.061141
 O    1.443649   12.433821   15.799619
 O    6.387628    9.084035    1.525935
 O    4.288502    3.171937   18.496448
 O    5.139970   17.475278   16.012660
 O   18.978429   11.470605    3.829362
 O    2.489678   16.894672    7.168179
 O    5.281719   15.511735    3.475885
 O    3.556231   13.825504    8.339830
 O   15.502169   14.136462   15.339035
 O    7.127418    5.386853    9.259057
 O    4.430127   17.867697   13.696254
 O    5.613128   16.000594    8.111659
 O    9.612710    2.487494   15.414668
 O   16.797703   10.417061   12.744493
 O   17.371765   19.914929   11.949440
 O    7.975949    9.106621    8.571665
 O   19.553315    8.127751    5.183988
 O    9.149451   14.857263    2.086164
 O   17.608572   12.006593    7.789137
 O    9.163199   17.245766    3.196577
 O    2.494389    3.852644    6.493559
 O    8.852948   14.168175    5.756756
 O    2.760681   12.644197    0.076542
 O    1.356314    3.549365   17.631589
 O    7.948689   15.292581   19.688606
 O    4.801774   11.331251    4.682647
 O    1.742918    3.408186    2.027674
 O   17.993666    2.213159   14.098837
 O   10.363453   15.418097   17.968258
 O    0.470076   14.865712    6.740693
 O    7.957514    7.129289   13.063239
 O    2.082205    4.537831   15.232278
 O    9.200281   11.446616   18.441307
 O   13.837785   16.279237    4.448552
 O   11.445081   16.212252   12.738092
 O    5.135968    8.767659    3.865744
 O   12.145214    1.966975   14.843930
 O    3.043505   19.493967   12.715818
 O   10.035924    8.427504   13.881026
 O   14.321144    9.211351    5.524568
 O    9.854049    9.513368   10.451180
 O    2.159498    6.990278   11.575288
 O   19.399366   12.163043   12.764087
 O    3.713759   11.497268    7.210694
 O   18.436885   16.488417    6.558422
 O    3.025244    8.710036   13.331834
 O   14.330684    6.459783    3.788097
 O   10.845280   12.167641   10.092732
 O    8.350382    0.615364   14.115722
 O    7.885367   16.539985    6.779990
 O   11.153406    1.026029   17.226734
 O   13.496809   13.274275   18.007837
 O    5.483087    2.122109    6.916927
 O   15.995982   18.340786    2.396951
 O   12.546487   10.617090   11.772038
 O   13.971427    6.668501   12.070280
 O    8.312233    7.787870   15.881409
 O    0.991245   11.628050   10.508706
 O   10.698645   17.415424   10.377836
 O   12.907606   18.979972   16.788233
 O    0.622197   16.975142   14.613414
 O    5.453505    4.816433    7.614370
 O   11.477260   19.568941    9.051826
 O    7.914658   12.389412    2.537757
 O   13.866719   11.923131    8.086830
 O   18.824754   11.250122    0.307238
 O   17.721934    4.921760    9.517189
 O   19.377152   18.455336   16.171662
 O    2.668612    0.533678   16.609285
 O    1.888750   18.061080   10.840374
 O   13.977755    4.585603    7.038164
 O    3.511421    4.880205    3.333322
 O   19.348093    8.172723   13.148296
 O   11.149990    7.071301   16.293874
 O    3.491919   13.807799   15.103955
 O    6.704891   18.684191   19.725019
 O    7.130468    1.957349   10.049199
 O   16.280822   16.384950    5.112467
 O    2.635369   10.082306   15.723957
 O   19.573204    3.678084    7.947105
 O   16.940488   16.354441   16.395807
 O   14.657686    7.305545   15.268553
 O   15.149482    4.059024    4.611530
 O    3.633020   16.224563    9.519739
 O   15.493605    8.112965   10.045537
 O    6.550550   11.931525    0.139798
 O    4.301099   12.527101   12.753167
 O    0.231463    0.968361   11.907849
 O    8.763024    1.555314    6.366444
 O   18.143333    4.547500   14.431443
 O   13.642961   12.972482   14.345194
 O    9.920074    2.435974   11.855567
 O    6.309250   13.655464    9.010262
 O    2.075239    2.780867   12.455775
 O    3.114811   15.833316   12.243381
 O    2.661100   19.700917    8.361925
 O   19.287116    1.865706   17.864069
 O   18.459860   18.805164    1.828647
 O   19.177701   17.663484   18.543742
 O   16.268707    1.903307    5.698384
 O   11.063809    5.014429    0.585578
 O    0.465029    1.275272   14.507670
 O   14.806999   15.530515    7.194384
 O    0.885262   14.982945   13.241164
 O   16.743919    7.192820    3.264654
 O   13.851235   14.895748   12.424086
 O    8.090481    9.583100   12.312420
 O    2.635052    1.253489    4.757641
 O   17.174459   14.182803    6.392213
 O    2.758668    7.418352    3.651740
 O   15.971929   17.044423   18.461718
 O   12.142877    9.327238   15.088194
 O    1.709379   10.993953   18.200551
 O   17.241772    9.841593    2.535101
 O   11.013892    7.165766    4.073485
 O   13.540769   13.723894    5.592055
 O    6.088452    1.491756    1.513072
 O    2.688098   16.485078   16.387144
 O   10.120245   19.934173   11.257717
 O   16.968173   13.011361    4.128461
 O    8.204149   18.111459   10.458629
 O    1.601731    6.758497   16.711959
 O   11.335808    7.612283   11.642393
 O   15.821448   12.255374   17.267797
 O    3.178455    1.330682   14.274146
 O    8.225220    3.347755    4.218025
 O   10.271844    3.643543   17.713825
 O    2.061044    7.928607    6.064927
 O    5.667355    1.433916   13.436361
 O    6.043590    6.899345   11.390112
 O    6.347740   13.535761    5.105009
 O    6.020039    3.359769    3.095646
 O    6.801323   11.520877    7.752928
 O   13.188685    2.267377   19.811202
 O    3.418503   17.323560    4.507141
 O   10.634124   11.455744   16.122428
 O   13.190029    6.230570    1.553591
 H    5.264073    3.976997   14.935709
 H    4.978942    4.849785   16.220977
 H   12.553460    7.009154    8.015738
 H   12.116969    5.885359    9.096614
 H    3.817001   10.120441   10.870520
 H    3.074126    9.811814   12.250222
 H    7.800790   11.050715   15.046508
 H    9.398237   10.817938   15.288191
 H    4.189707    9.424622    0.949456
 H    2.635997    9.234081    1.159671
 H   19.623778    1.186273   18.748891
 H    1.158594    0.460798    0.011314
 H    8.594896    2.030790    0.142185
 H    7.407625    2.603731   19.120869
 H    5.205092   10.269007   17.292255
 H    5.321593   11.405931   16.214527
 H    4.617982    6.307528   18.108441
 H    5.721309    7.016256   17.263568
 H   16.002713   18.445503    6.567347
 H   16.252947   18.186339    8.201160
 H    5.893935    4.856238    0.490982
 H    4.480446    5.731351    0.643939
 H   14.300722   10.126716    1.363885
 H   14.998563    9.959992   19.790711
 H    0.761326   14.636923    9.618448
 H    1.005884   13.028866    9.640375
 H   11.303772   15.404965    4.639205
 H   11.151083   14.857764    3.184910
 H   10.253215   17.952570    7.397296
 H    8.810482   17.438101    7.801213
 H   10.306424    1.443519    6.844909
 H   11.779099    2.063567    7.092161
 H   12.950859    8.828811    6.702861
 H   11.390244    8.799890    6.955625
 H    5.527959   18.772421    6.756282
 H    5.713397   19.058061    8.322231
 H    2.582051    5.956187   19.698711
 H    3.442628    7.285866    0.022591
 H   18.405983   11.100433   16.242732
 H   19.094399   12.464369   16.858470
 H   17.422885    9.400605   15.630549
 H   17.207954   10.562097   14.603949
 H   12.272450    9.679490    0.059441
 H   13.380816    8.781262   19.179003
 H   12.957566    2.648357   18.338645
 H   13.284509    3.982309   17.514281
 H   13.101297   19.058315   11.667993
 H   14.241022   18.948339   10.572907
 H    4.953993   13.680069   11.570137
 H    4.127107   15.112430   11.685194
 H   18.991919    8.078134    8.734943
 H   17.951042    7.448073    7.696998
 H   15.195197   10.247840   13.477713
 H   13.705281   10.490629   12.961299
 H   13.260485    0.205978    1.554554
 H   12.996201   19.184186    0.327488
 H   11.931758   14.421212    0.589595
 H   10.435629   14.191703    0.980143
 H    6.629586    4.887490   18.499594
 H    5.674031    3.710436   18.886060
 H   18.044249   15.949056    9.100085
 H   16.929712   14.794303    9.217275
 H   11.177150    7.902015   19.285905
 H   10.645688    7.126194   18.054103
 H    9.132345    7.853347    1.895669
 H    9.107881    8.437073    0.477712
 H   18.586717    1.759305    2.753430
 H    0.265978    2.168938    2.882397
 H   17.138741    9.195595   18.135501
 H   18.328444    9.977730   18.862638
 H   18.389302    1.321623    9.487939
 H   19.542116    0.475986    8.798347
 H   16.052903   13.642654    0.372804
 H   15.697432   12.078621    0.590612
 H   14.746072   15.484557    0.747416
 H   16.286196   15.497091    1.144015
 H   19.191895    1.199052    6.174705
 H   19.167707    2.020567    4.810919
 H    9.629316    5.495471    6.536643
 H   10.450065    4.968224    7.772103
 H    2.731355   13.278817    3.367709
 H    3.177402   12.520401    2.072083
 H   19.729793   19.043192    4.736044
 H    0.395732   17.757031    4.011509
 H    4.761042    2.025439    7.589725
 H    6.641970    6.205038    4.580206
 H    2.985196    1.333467    8.557851
 H    2.890770    2.868613    8.019112
 H   11.519215   13.992718   15.110207
 H   12.447027   13.733276   16.415973
 H    0.620257   15.034386   17.868805
 H    1.076122   15.353885   19.347266
 H    5.815568   15.456369   18.244746
 H    6.046635   16.336764   16.875164
 H    5.384408    7.693001    6.731195
 H    4.629437    7.847624    8.094568
 H    8.694022    0.656713    8.167021
 H    8.111313    1.141558    9.629252
 H    7.959016   19.846288   16.936957
 H    9.161102   19.279299   16.092660
 H   16.405818    2.437936    2.016327
 H   17.026242    1.201094    1.266549
 H    3.673850    2.863039   10.011115
 H    4.724916    3.466418   11.217371
 H    8.096302   16.628385   13.747255
 H    7.938193   16.014877   12.319900
 H   15.942070    1.682959    9.140210
 H   16.736626    2.789697    9.903456
 H   16.018468   17.352596   10.305915
 H   16.501021   18.742228   10.806567
 H   18.273395    7.754594   14.582228
 H   17.905644    7.099796   16.016703
 H   15.677473    6.818946    6.997363
 H   14.842715    7.839506    5.881510
 H   14.336635    5.772114   14.976002
 H   14.621408    4.216233   14.492601
 H    8.275892   13.265831   11.924660
 H    7.738928   12.729188   13.317939
 H   14.929479   11.766263    6.600248
 H   16.416797   11.372416    6.669415
 H   10.970503   14.466822   12.992243
 H   10.117122   13.151533   13.073936
 H   12.580833    4.543941   14.964132
 H   11.382708    5.264721   15.744428
 H   19.425086    8.913780   17.312120
 H    0.953208    8.117160   16.770487
 H   12.429630   10.277219    3.068986
 H   12.671037    8.794570    2.699851
 H    8.550109   12.883890   18.107185
 H    7.703438   13.388470   16.804762
 H   14.236091    9.125593    9.683156
 H   12.926798    9.232738    8.761969
 H   14.800403    5.101053   18.684578
 H   13.967018    6.212616   17.960563
 H   12.794584   15.274228    9.306172
 H   12.133344   16.205305    8.172532
 H   13.709700    2.275405   10.145928
 H   13.047965    3.497868   10.869121
 H    0.134593    9.512225   14.010513
 H    0.047678   11.137155   13.760597
 H    8.766288   18.099834   17.845125
 H    7.823901   17.672627   19.055600
 H   17.231608   14.491500    3.192550
 H   18.453053   15.294833    2.653736
 H   19.119341    5.710040   17.371263
 H   17.625454    5.334446   17.607587
 H   14.949585    1.584255   13.740154
 H   14.114418    2.368117   12.580271
 H   17.044775    6.088838    8.636571
 H   16.211785    7.431848    8.853466
 H   12.442609   13.309952   10.169452
 H   13.728028   13.226516    9.287645
 H   15.921144    0.340001    5.311821
 H   14.543919   19.546538    5.261003
 H   16.490623    3.158457   18.103004
 H   16.349258    1.843194   17.169580
 H   11.872100    6.099080    4.548107
 H   11.778289    5.030163    5.737783
 H   10.715401   11.851976    3.918210
 H   10.199044   10.428185    3.581633
 H   12.372369   18.936232    5.036480
 H   12.450187    0.343057    5.749596
 H   10.624918   11.057858    1.306299
 H   11.202511   12.162352    0.357271
 H   12.789069    0.745340    3.613643
 H   11.695364    1.371286    2.655761
 H   11.653636   17.490592    0.055611
 H   11.592864   18.225043   18.533594
 H    9.376301    0.156871    1.612870
 H    9.949513   18.948807    0.728990
 H    0.350991   13.655356    1.678464
 H   19.615156   12.765300    0.513697
 H    9.187467    8.863265    6.022634
 H    9.982356   10.275314    6.232868
 H   15.224883    4.083994    1.408456
 H   14.168712    2.940594    1.536716
 H    2.343367   12.852919   15.565844
 H    0.793205   13.190687   15.888090
 H    6.306849    8.746337    0.604182
 H    7.376894    9.070488    1.666385
 H    4.108381    2.924608   17.570802
 H    3.724666    2.609276   19.093302
 H    5.435391   18.401642   16.282075
 H    4.197013   17.323639   16.316034
 H   19.235369   10.944704    4.621292
 H   19.642481   12.231485    3.843123
 H    2.851580   16.983178    6.247153
 H    1.722536   16.281340    7.067333
 H    5.765344   14.961632    4.147863
 H    4.944643   14.825091    2.860702
 H    3.652723   12.935393    7.833156
 H    2.575873   13.899929    8.682282
 H   14.658930   13.580762   14.863093
 H   15.834280   13.586136   16.099551
 H    6.788742    5.584977   10.168361
 H    8.025474    5.013196    9.354116
 H    4.905247   17.698192   14.557016
 H    1.016578    8.817459   11.646252
 H    5.402690   17.009336    8.010758
 H    6.480690   15.886694    7.645675
 H    9.011219    3.278743   15.398318
 H    9.111315    1.690946   14.993247
 H   17.333207    9.851726   12.134903
 H   16.850538   11.296305   12.299446
 H   17.015754    0.736050   11.451676
 H   17.080249    0.063753   12.887896
 H    7.095654    8.990181    9.026757
 H    7.990171    8.388366    7.874015
 H   19.167927    7.121774    5.083209
 H    0.058786    8.435143    4.306974
 H    9.079593   15.711547    2.629753
 H    8.609366   14.089719    2.434306
 H   17.356665   12.261353    8.754045
 H   18.520255   11.646559    7.769779
 H    9.175887   18.025328    2.556598
 H    9.690957   17.497652    3.977934
 H    1.575113    4.120588    6.702089
 H    2.404350    3.156067    5.805023
 H    9.493697   14.233486    5.004695
 H    9.347062   13.602073    6.396536
 H    1.941793   13.185860    0.255914
 H    3.515201   13.289921   19.832020
 H    1.535103    3.851145   16.703937
 H    1.214262    4.332359   18.225045
 H    6.986229   15.112252    0.060993
 H    8.464113   15.183911    0.719942
 H    4.952816   10.382833    4.428991
 H    4.262222   11.787228    3.962551
 H    2.154057    2.634401    1.543133
 H    1.245357    3.931195    1.351887
 H   17.381332    1.603437   14.633709
 H   17.980376    3.267978   14.373878
 H   10.771351   14.947817   17.175844
 H   10.687348   14.909449   18.772995
 H    0.681726   14.272558    7.504962
 H    0.712648   14.459610    5.861360
 H    8.053283    6.202678   13.379801
 H    7.123297    7.089870   12.389698
 H    3.072606    4.328756   15.295117
 H    1.809648    4.262171   14.335299
 H    9.836214   11.263028   19.226609
 H    8.445642   10.822924   18.512778
 H   13.110568   16.751507    4.919541
 H   13.600635   16.240654    3.490066
 H   12.399608   15.940335   12.689873
 H   11.380349   16.909747   13.433017
 H    5.501931    7.870580    4.128078
 H    5.564791    8.903680    2.970191
 H   13.062886    2.120546   14.374610
 H   11.830635    1.066468   14.553870
 H    2.625482   18.861692   12.061690
 H    3.498145   18.860122   13.445282
 H   11.183340    8.983960   14.466078
 H   10.451530    8.008440   12.919301
 H   14.926450   10.014045    5.726451
 H   13.970591    9.327044    4.600051
 H   10.211376   10.435877   10.327582
 H    9.268598    9.311527    9.651496
 H    1.924538    7.397203   10.706372
 H    1.494369    6.254225   11.729929
 H    0.005629   12.035290   11.894630
 H   19.669302   13.069862   13.056140
 H    2.831248   11.071049    7.242158
 H    4.010432   11.448216    6.247593
 H   18.746115   17.408603    6.791560
 H   19.208566   15.819716    6.676034
 H    3.970586    8.528444   13.538153
 H    2.676709    7.948645   12.771309
 H   15.278037    6.772500    3.543290
 H   13.800968    6.307580    2.905307
 H   10.181033   12.853301   10.348268
 H   10.907905   12.217310    9.098391
 H    8.833082   19.757063   13.854314
 H    7.377740    0.461789   14.146261
 H    8.365012   15.760572    6.377040
 H    7.732113   17.183103    6.054253
 H   10.257377    0.564159   17.282623
 H   11.871227    0.321858   17.085950
 H   14.290991   12.740274   17.741839
 H   13.862447   14.135950   18.277173
 H    5.450604    3.956359    7.091514
 H    5.282782    1.505321    6.181129
 H   15.728208   18.627608    3.303561
 H   15.315141   18.690071    1.779126
 H   12.757998   10.194640   10.887781
 H   11.907021   11.333403   11.595580
 H   13.078414    7.066712   12.024752
 H   14.007321    6.091240   12.864540
 H    7.850544    8.274790   16.654468
 H    8.136524    6.761351   15.985103
 H    1.823772   11.174692   10.845711
 H    0.476314   10.923002   10.063685
 H   11.484651   17.026079    9.880956
 H   10.710326   16.957400   11.264920
 H   12.673472   18.573448   15.924459
 H   13.878316   19.104301   16.731840
 H    1.497015   17.059752   15.053993
 H    9.804241    7.654758   14.461767
 H    6.255200    4.994302    8.338296
 H    5.062659    5.649866    7.222473
 H   12.263697   19.507452    9.686926
 H   11.533976    0.378521    8.395632
 H    7.288538   12.470736    3.286865
 H    7.338733   12.264893    1.735033
 H   12.960092   11.847474    7.688304
 H   13.930929   11.105898    8.655721
 H   17.972777   11.726107    0.504907
 H   19.051068   10.714935    1.101283
 H   18.258182    5.147887   10.310535
 H   18.391322    4.511901    8.874547
 H   18.464874   18.706358   15.901086
 H   19.797592   17.654672   15.398817
 H    3.486689    0.372601   17.126507
 H    2.035537    0.999449   17.185291
 H    1.020358   17.587552   10.707074
 H    2.017438   18.643287   10.058925
 H   14.098232    3.625123    7.312891
 H   13.493053    5.186316    7.760464
 H    3.094699    5.778946    3.515689
 H    2.831333    4.280459    2.828781
 H   19.001137    8.501103   12.266399
 H   19.701283    7.276335   12.915485
 H   10.232245    7.389685   16.145581
 H   11.764373    7.792109   16.028727
 H    3.615880   13.578800   14.144452
 H    4.385726   13.674615   15.483989
 H    7.360406   19.257586    0.344971
 H    6.417154   19.191417   18.924000
 H    6.470838    1.294877   10.425844
 H    7.296557    2.628185   10.760856
 H   16.876757   16.265769    4.325233
 H   15.310240   16.396010    4.809800
 H    2.686036    9.634666   14.845418
 H    3.558964   10.411315   16.114717
 H   19.291187    3.387093    7.037656
 H   19.649735    2.819286    8.431527
 H   17.792151   15.851392   16.517905
 H   16.481851   16.695119   17.470288
 H   15.625851    7.406214   15.097374
 H   14.564031    7.765548   16.143718
 H   15.600978    3.251408    5.053314
 H   14.967036    3.826553    3.637067
 H    3.174304   16.506348   10.362066
 H    3.159383   16.574722    8.695496
 H   15.096670    7.534193   10.755832
 H   16.299869    8.553292   10.425396
 H    5.962516   12.563068   19.517427
 H    6.137657   11.049543    0.107862
 H    3.836755   11.762036   12.281019
 H    5.072646   12.125492   13.202406
 H    0.145373    1.083051   10.896611
 H   19.296710    0.413783   12.125798
 H    8.218138    1.016047    5.748231
 H    8.536006    2.481387    6.140588
 H   18.832957    4.796540   13.755179
 H   18.332379    4.926927   15.329413
 H   13.474261   13.502344   13.517158
 H   13.912875   12.039624   14.093203
 H    9.945682    2.781307   12.764053
 H   10.258835    3.146589   11.259377
 H    7.105508   13.962759    9.562956
 H    6.536330   12.777970    8.513190
 H    1.339520    3.370150   12.169821
 H    3.006775    3.053168   11.720260
 H    3.513667   16.550499   12.828919
 H    2.209043   15.454854   12.655222
 H    1.948984   19.354060    7.765853
 H    3.488945   19.241269    8.087107
 H   18.317069    2.169698   17.789944
 H    0.090991    2.637291   17.779311
 H   17.470510   18.703092    2.047772
 H   19.043205   18.756923    2.676290
 H   19.250259   18.071555   17.374379
 H    0.057035   16.994964   18.583329
 H   17.282015    1.996389    5.792045
 H   15.844107    1.868850    6.593875
 H   10.293815    5.009233    1.207845
 H   10.894474    5.833886    0.034874
 H   18.980030    1.841030   14.256754
 H    0.274706    0.501343   15.079449
 H   14.289068   14.878990    6.614849
 H   14.189478   16.065278    7.744372
 H    0.275607   15.195628   12.501412
 H    0.680483   15.936638   13.966579
 H   16.899893    8.174478    3.280287
 H   17.333331    6.743660    3.941233
 H   14.766161   15.239091   12.529399
 H   13.819164   14.508875   11.506244
 H    7.981686   10.575261   12.361205
 H    8.818062    9.481352   11.598432
 H    3.533526    1.000276    4.471665
 H    2.057659    0.522770    4.465569
 H   17.147777   13.824736    5.441584
 H   17.404735   13.404446    7.000219
 H    3.588132    7.996213    3.608264
 H    2.069526    7.847487    3.050030
 H   16.386213   17.881767   18.816087
 H   15.878087   16.333505   19.191091
 H   13.038837    9.552778   14.609712
 H   11.829904   10.172706   15.569208
 H    1.747135   10.173978   18.725274
 H    2.193071   11.703925   18.760091
 H   16.469913   10.270587    2.102195
 H   17.803131   10.513391    2.985596
 H   10.761873    7.829453    4.750172
 H   10.154624    6.787389    3.692740
 H   12.813902   13.180221    5.975486
 H   13.125002   14.121272    4.796296
 H    5.195555    1.469951    1.068161
 H    6.808065    1.607423    0.776947
 H    2.227158   16.264345   17.239899
 H    2.915027   15.619501   15.982301
 H   10.576123   19.528814   12.041098
 H   10.012916    0.974476   11.467565
 H   16.230850   12.487345    4.527306
 H   17.748440   12.367171    4.069874
 H    7.337106   18.614818   10.563674
 H    8.264952   17.601395   11.317746
 H    2.161981    6.536997   17.479040
 H    1.813452    6.098880   15.993769
 H   11.081912    6.714027   11.264448
 H   10.958755    8.284786   10.997524
 H   16.074954   11.402016   16.842403
 H   16.228404   12.301736   18.171871
 H    3.057409    1.061829   15.242118
 H    4.149697    1.367049   13.994953
 H    8.745351    2.823689    3.545313
 H    8.507913    4.279112    3.997748
 H   10.591436    3.947064   18.599853
 H    9.427115    4.102159   17.464913
 H    2.244834    7.704241    5.065660
 H    2.913384    7.753447    6.563301
 H    5.565853    0.821349   12.648433
 H    6.063703    2.267162   13.079328
 H    5.660164    7.675346   10.861264
 H    5.308315    6.352613   11.727102
 H    5.938150   12.635307    5.053160
 H    7.262978   13.494079    5.459972
 H    6.901328    3.312608    3.643327
 H    6.049904    2.460571    2.325290
 H    7.358035   10.767899    8.078948
 H    5.897870   11.141093    7.679661
 H   13.429126    1.280583    0.117004
 H   12.385278    2.409088    0.515097
 H    4.064984   18.024613    4.755192
 H    4.006193   16.559496    4.238893
 H   10.934068   12.426460   16.082071
 H   10.184930   11.373209   17.021648
 H   12.394268    5.661643    1.324706
 H   13.025921    7.096091    1.120995
Cl   17.110631   19.641617   -0.458474
 O   19.177701   17.663484   -1.296758
Cl   21.098450   17.732022    1.049682
 O   20.061063   20.354198   -0.207331
 O   -0.680114   11.460272   16.824040
 O   -0.910544    7.802350    7.774341
 O   -0.305884    8.127751    5.183988
 O    8.738305   20.369815    9.118188
Cl   16.607788    4.671097   -0.299561
 O   18.086601    9.129664   -1.441675
Cl   20.504072    5.561966   -0.102330
Cl   20.554193    9.057627    2.283967
Cl    3.182763   21.193946    0.596499
 O    6.704891   18.684191   -0.115481
 H    1.158594    0.460798   19.851814
 H    8.594896    2.030790   19.982685
 H   14.998563    9.959992   -0.049789
 H    3.442628    7.285866   19.863091
 H   13.380816    8.781262   -0.661497
 H   13.260485   20.158779    1.554554
 H   20.125178    2.168938    2.882397
 H   -0.129407   19.043192    4.736044
 H   -0.434113    8.913780   17.312120
 H   15.921144   20.292802    5.311821
 H   12.450187   20.295857    5.749596
 H   11.653636   17.490592   19.896111
 H    9.376301   20.109671    1.612870
 H   -0.244044   12.765300    0.513697
 H   17.015754   20.688851   11.451676
 H   17.080249   20.016553   12.887896
 H   19.917985    8.435143    4.306974
 H    3.515201   13.289921   -0.008480
 H    6.986229   15.112252   19.901493
 H    8.464113   15.183911   20.560441
 H   19.864829   12.035290   11.894630
 H    8.833082   -0.195738   13.854314
 H   11.533976   20.331322    8.395632
 H    7.360406   19.257586   20.185471
 H    5.962516   12.563068   -0.323073
 H   -0.562490    0.413783   12.125798
 H   19.950191    2.637291   17.779311
 H   19.916235   16.994964   18.583329
 H   10.012916   20.927276   11.467565
 H   12.385278    2.409088   20.355597
 H   13.429126    1.280583   19.957504
 H   19.916235   16.994964   -1.257170
 H   21.017794   20.413598    0.011314
 H   -1.453216   11.100433   16.242732
 H   -0.764801   12.464369   16.858470
 H   -1.908157    7.448073    7.696998
 H   -0.867281    8.078134    8.734943
 H   -0.691273    7.121774    5.083209
 H    8.694022   20.609514    8.167021
 H    8.111313   21.094359    9.629252
 H   17.138741    9.195595   -1.704999
 H   18.328444    9.977730   -0.977862
 H    6.417154   19.191417   -0.916500
