# Supplementary material for: Hydrate-melt electrolyte design for aqueous aluminium-bromine batteries with enhanced energy-power merits
Source: Nat Commun. 2025 Jul 9;16:6329. doi: 10.1038/s41467-025-61740-y (PMC12241333; doi:10.1038/s41467-025-61740-y)
Supplement: Supplementary file 3 — SupplementaryData [file 41467_2025_61740_MOESM3_ESM.zip › Supplementary Data 3.txt]

948
3.25mAlCl3 + 1mPY14Br                                
Al    6.678044    6.765694    0.273158
Al    7.238333    5.881468   14.020826
Al    9.848355    1.859031    4.871811
Al   19.748526    4.292200   16.082323
Al   16.223578   17.837804    3.252453
Al   13.163080   19.720894   19.635340
Al   12.512623   15.315508   11.354849
Al   20.056008   13.519190   16.385069
Al    8.793323   14.635716    2.060328
Al   20.520144   19.449665    0.469365
Al   17.641409    4.156348    4.746785
Al    6.930214   17.722011   12.778200
Al    2.445600   10.063519    7.147035
Cl   11.038464    9.061095   12.270633
Cl    6.840709    6.459168    6.578720
Cl   18.590781    7.085874    7.251812
Cl    3.286508    3.989607   11.211538
Cl   17.583805   16.260401    4.142059
Cl    3.213542    7.954606    2.904243
Cl   10.316444    8.355630    1.554683
Cl   14.694235   14.999959    6.463369
Cl   10.434308   14.305540   17.474629
Cl    7.356514   16.672336    6.823002
Cl   10.380569    5.010614   11.583154
Cl   10.726433    1.114752   14.268979
Cl    6.157771   10.761385    1.372978
Cl   16.886644   15.440705   12.364866
Cl    3.942319   16.980486    2.510312
Cl    8.004131    0.151261    1.649453
Cl   17.322712   16.939180    1.051571
Cl    1.611612   18.119337   16.092593
Cl   13.371263    8.139009    2.864406
Cl   12.554021   19.122225    3.876823
Cl    0.626273    9.514184   17.543003
Cl    7.040140   14.498992    0.721207
Cl    3.077289    2.235440   16.003193
Cl    1.560019   20.214121   11.531068
Cl   17.106220    2.625219   10.448954
Cl   20.028849   13.672329   12.479512
Cl   12.724801   16.075386    1.226495
Cl   20.351604    1.005347    5.582020
Cl   19.736957    9.004027   10.235684
Cl   15.829148    0.277223    6.171373
Cl   16.878655    2.231704   20.294568
Cl   12.057285    4.933828    2.696350
Cl    4.438649    8.872599   16.206056
Cl    1.996556    4.715655   19.800064
Cl    8.329066   16.196975   13.130560
Cl    6.290404   11.838507    8.376763
Cl    3.606249   19.757252    8.674851
Cl    7.035209    1.867112   17.533839
Cl    8.341701   15.155970    4.072961
 C   16.470325   10.792242   19.483978
 C   16.518526    8.774918   17.848914
 C   16.214167    8.511597   20.393839
 C   15.010086    8.509069   17.582710
 C   17.691210   11.508770   20.077775
 C   18.368457    9.302546   19.462328
 C   18.640262   10.368338   20.553205
 C   14.922827    8.362873   16.045475
 C   15.071089    9.661650   15.177093
 C    6.050731   13.412885   18.574472
 C    5.456491   15.549033   17.395510
 C    3.746798   13.875358   17.758540
 C    6.864045   16.089557   17.147840
 C    6.246652   11.934435   18.241924
 C    5.635108   13.235838   16.223887
 C    6.261200   11.894947   16.708767
 C    6.581150   17.300164   16.240238
 C    7.832628   17.911009   15.651829
 C   20.230894   19.190061    8.656640
 C   19.932299   16.622774    9.073761
 C   18.994882   17.807005    7.054449
 C    0.298231   15.858066    8.244114
 C   19.309460   20.291020    9.220469
 C   18.099642   18.262163    9.351179
 C   17.864946   19.753447    9.210483
 C    0.923119   14.660347    9.004464
 C    2.230524   15.013388    9.725556
 C   15.225399    6.111113    9.661742
 C   13.583879    7.721926    8.729577
 C   15.897300    8.527472    9.193790
 C   13.230162    9.175335    8.423410
 C   14.583848    5.520001   10.906403
 C   14.492123    7.913316   11.140516
 C   14.873151    6.644281   11.900705
 C   11.813644    9.432628    7.890732
 C   10.721449    9.156075    8.925953
 N   16.821987    9.309223   19.269519
 N    5.214783   14.037546   17.475233
 N   19.358071   17.937344    8.508118
 N   14.807203    7.597387    9.647346
 H   12.542852   20.321205   12.281125
 H   16.455376    7.750294    2.573669
 H   15.589448   10.929075   20.124489
 H   16.233870   11.202324   18.491358
 H   18.720288    8.293151   19.689091
 H   18.779786    9.660812   18.499072
 H   19.701223   10.677169   20.578120
 H   15.313920   15.407350    3.353714
 H   16.330112    7.426491   20.286169
 H   15.151311    8.788793   20.414499
 H   16.613473    8.913225    0.630569
 H   16.883880    9.540121   17.143644
 H   17.166193    7.891371   17.757989
 H   14.549320    7.655214   18.099237
 H   14.501567    9.421686   17.929283
 H   15.712631    7.641688   15.769955
 H   13.968642    7.888289   15.776071
 H   14.338590   10.397866   15.539957
 H   16.088181   10.078263   15.191202
 H   14.830771    9.438965   14.127290
 H    7.191269   11.582273   18.670706
 H    5.454227   11.322887   18.697550
 H    5.568299   13.630361   19.531701
 H    7.009537   13.945906   18.529120
 H    4.793873   13.144396   15.533495
 H    6.393063   13.849261   15.723587
 H    5.715331   11.033617   16.304371
 H    7.291496   11.864665   16.343150
 H    3.518608   14.244082   18.764773
 H    3.489733   12.811238   17.676079
 H    3.192109   14.454474   17.006433
 H    4.781829   15.890644   16.596524
 H    5.004893   15.962255   18.308099
 H    4.393986   14.946006    2.804053
 H    7.481390   15.357730   16.606928
 H    5.970004   16.874077   15.420824
 H    7.403125   16.334969   18.072064
 H    8.530387   17.123696   15.375581
 H    5.938272   18.027872   16.762184
 H    8.308353   18.555513   16.389168
 H   19.587955   20.493902   10.263626
 H   19.425602    0.485514    8.655386
 H   20.611929   19.435903    7.657910
 H    0.433499   18.953870    9.300521
 H   17.289555   17.605467    9.013764
 H   18.375075   18.014559   10.386505
 H   17.304541   20.030264    8.304154
 H   17.304527   20.123462   10.076925
 H   18.247711   17.011663    6.945430
 H   19.897060   17.565456    6.483657
 H   18.576746   18.761625    6.714258
 H   20.318282   16.892475   10.066490
 H   19.039532   15.994212    9.211439
 H   20.459334   15.484622    7.334840
 H    1.110963   16.521866    7.918416
 H    0.199658   14.225613    9.714467
 H    1.133867   13.873409    8.266913
 H    2.628934   14.120407   10.234482
 H    2.977391   15.344497    8.989386
 H    2.124129   15.798126   10.490167
 H   13.507915    5.337545   10.769672
 H   15.070518    4.570314   11.164963
 H   16.318962    6.084664    9.755154
 H   14.921839    5.648531    8.716645
 H   15.061683    8.803694   11.433474
 H   13.418763    8.130685   11.219485
 H   15.946778    6.636117   12.130436
 H   14.310998    6.591517   12.843012
 H   15.532936    9.559894    9.270318
 H   16.170283    8.312875    8.154325
 H   16.769024    8.379568    9.841616
 H   13.863177    7.205048    7.803900
 H   12.770300    7.186570    9.240034
 H   13.342220    9.754572    9.350454
 H   13.962183    9.559181    7.702392
 H   11.772245   10.495879    7.605802
 H   11.656803    8.866908    6.960451
 H   10.465470    8.092537    9.023097
 H   11.047579    9.508827    9.911394
 H    9.793800    9.688357    8.673438
 H   11.120222   17.560364    8.019448
 H   11.761632   16.854477    6.738360
 H    3.078942   11.457780   14.009878
 H    2.893096   13.121484   14.081842
 H   17.084993   12.188436    5.604246
 H   19.998685   14.816615    1.274677
 H    0.784656    3.934299   18.134716
 H   20.409349    2.618691   18.253729
 H    0.360340   10.420962   10.596196
 H    0.775191   11.858152   11.238501
 H   18.269622   16.866489   18.234673
 H   17.878835   13.326958   19.046120
 H    2.401902    5.822589    5.540034
 H    3.173267    6.955304    4.909939
 H   12.938302   10.609925    2.482400
 H   11.651503   10.101286    1.747517
 H    9.726025   16.458928   18.686700
 H    9.325939   18.020698   19.150078
 H   16.306505   15.669100    9.570740
 H   15.742703   15.537191    8.026279
 H   10.000920    2.589228   15.755527
 H   13.299383    4.986500   16.044244
 H    4.090572   14.145356    6.124701
 H    2.546147   13.729027    5.789527
 H    8.876815    0.100089   18.596368
 H   12.029982   18.780485   17.243326
 H   11.673169   14.224557   13.206988
 H   13.746320   15.976656   16.940901
 H   10.962990    0.491867   19.478682
 H   19.255451    0.313832    1.787928
 H    2.898635   14.027382    1.015416
 H    4.421569   11.564208    0.925159
 H    7.044511    3.997861    8.024898
 H    4.598498    2.494698   11.905512
 H   16.005405    2.055102   18.320051
 H   15.033041    1.229808   17.522950
 H    5.707318   19.678530    5.077412
 H    5.283467    0.265212    5.810030
 H    5.303444    1.580665    0.595929
 H    4.372650    3.366020   19.331979
 H    6.184323    4.532468   12.116776
 H    5.201959    4.650813   13.420984
 H   15.269376    3.413493   16.513355
 H   15.692822    4.607462   15.546902
 H   11.462422    7.378572   13.266785
 H   11.809259    6.001022   12.842448
 H    6.252791    8.641501   11.070312
 H    9.616215    5.537069    9.637000
 H    0.269346    7.746923   18.725440
 H    0.730226    6.464828   19.540486
 H    5.851058    3.647247    3.802217
 H    5.820373    5.011369    5.729100
 H    1.718652   20.399981    1.197765
 H    1.955489    0.226614   19.921250
 H   13.355970   17.763589   11.414189
 H   12.673284   17.063089   12.951901
 H    1.437002   14.739068    1.114775
 H    1.282760   16.256507   19.578307
 H   20.099181   15.216060   14.809843
 H   19.979606   16.410294   12.635041
 H    4.369640   11.483417    7.819546
 H    3.298270   12.429310    7.126999
 H   15.736255   12.920949   10.000986
 H   16.730911   14.117650   11.015632
 H    2.902262    4.789552    9.302035
 H    1.912792    5.721284    8.500033
 H   16.100231    5.002939   17.549097
 H   16.522870    5.214740   19.083651
 H    1.028700    7.931311    7.264455
 H    0.668323    8.770857    5.844923
 H    5.428743   17.896262   19.753544
 H    4.980168   20.056736   19.340417
 H    0.822214    8.408709    0.190281
 H    2.007538    8.609172    1.205786
 H    7.350156   13.313260    7.591473
 H    9.061516   13.879630    7.610633
 H    7.491290   10.909375    7.149449
 H    8.693150    9.406527    6.560955
 H    0.580094   19.188480   14.503542
 H   19.058094   19.410848   15.153432
 H    7.632350    5.505488   16.537411
 H    6.157024    6.301572   16.173741
 H   17.988580    6.803096   12.582525
 H   18.661599    7.902709   13.501995
 H   19.664471    9.300516    4.210815
 H   20.334669    7.893866    4.065069
 H   12.030473   15.227050   18.613574
 H   16.400268   15.884323   14.295269
 H   18.229184    4.679469    2.376046
 H   19.501404    3.767354    2.621761
 H    9.592757   12.741729   16.000692
 H    5.434341    7.814359   14.860330
 H    5.270293    4.272507   10.417479
 H    8.539280    4.478770    8.400277
 H   17.926350    2.582468   16.487409
 H   17.749290    3.153859   14.986401
 H    5.637250   14.094493    2.440139
 H    3.701962   12.495579    3.395256
 H    0.921951    5.017925   11.760386
 H   20.417473    3.972569   11.597928
 H    9.143953    0.061491    6.631142
 H    7.092964   19.996254    6.610027
 H    9.525350    4.884142   13.882880
 H    8.113146   11.681698   11.427213
 H   10.469640    3.648392    6.871739
 H    8.911100    3.327989    6.909150
 H    7.258450    6.316953    2.881258
 H    6.375926    7.598286    2.853507
 H    4.540792   20.387823    3.573714
 H    2.377830   17.186251    5.787286
 H    1.223441   16.523338   17.989633
 H   19.602610   16.780104   17.363243
 H   18.802186    5.979366   14.052416
 H   20.063039    5.053304   13.681266
 H    8.392850   19.135129    3.090132
 H    8.445930   18.568626    4.571047
 H   14.103856   13.182262    0.250498
 H   20.541874   16.274417    1.582109
 H   17.053672    1.696553    5.496921
 H   18.643597    1.825475    5.234865
 H    9.880367   13.247121   12.167174
 H    9.051682   11.511110   15.078080
 H   10.362001   10.474368    4.003771
 H    9.604691   11.218814    5.165827
 H   13.522590    2.892437   13.382292
 H   13.855612    2.169381   14.692579
 H   14.772160   17.678325   19.859302
 H   12.143993    1.308881   20.297339
 H   17.422344    4.136620    7.277937
 H   15.881707    3.879982    6.614329
 H   11.338671   13.226697    8.112003
 H   10.072001   12.904897    8.945484
 H   15.983563   20.619080   12.530788
 H   14.566975    0.594093   12.714088
 H    1.596690   19.838486   16.802222
 H    7.256235   19.583552   14.549209
 H   12.979952    0.876673    2.983982
 H   14.754254    2.368586    6.410252
 H   10.544517   20.515312   16.097548
 H    9.396152   19.723289   15.667801
 H    0.576426   10.091060    1.728217
 H    3.225272   10.753011    0.431331
 H   12.678069   15.948104    8.738116
 H   13.946065   15.047529    9.243164
 H   14.650387   13.224658    3.695886
 H   18.080082   14.515826    2.173848
 H    0.258541    7.328971    9.425577
 H   20.350208    6.739784    8.116582
 H    8.427690    8.963698   17.964149
 H    8.255831    9.658294   14.558790
 H    4.589701   19.493250   13.393660
 H    4.645944   17.972589   12.813578
 H   19.331090    8.577564   15.264440
 H   19.975183    8.491088   16.644039
 H    0.122676   10.577097    8.099078
 H    1.262345   11.319952    8.989746
 H   12.129308   12.155312    1.129809
 H   11.722748   12.532057   20.252463
 H    1.124409    2.176093    6.853134
 H    1.966074    3.222062    7.753081
 H    1.523877   12.893097   20.494452
 H    1.293788   11.542173   19.596992
 H   13.041130   12.094184    6.805695
 H   13.475479   13.587711    7.149231
 H    0.370046   11.354035   16.003311
 H    1.447896   12.329901   15.125239
 H    7.369661   13.742619   10.906805
 H    8.015062   18.976864    7.474931
 H   13.778382   18.846567    9.727639
 H   14.440355   19.368578   11.138953
 H   19.139624    5.623103   11.099353
 H   18.953978    7.083281   10.505397
 H   11.507464   17.478989    4.773653
 H   11.491561   16.015415    4.524756
 H    7.144770    1.130789   14.131744
 H   10.472713   20.087906   12.325160
 H    8.217550    8.017871   12.484858
 H    8.710332    6.251262   12.067870
 H    8.219378    2.172394    8.841146
 H    5.727725   20.440802    9.899188
 H    9.354615    4.159757    3.769713
 H   10.755406    3.667986    3.252054
 H   10.854344    7.901884   19.374479
 H    9.277830   10.142227   18.592488
 H   15.626097    5.106496    3.119517
 H   15.974420    3.129698    3.408011
 H   15.806746   19.782618   18.975711
 H   12.350870   11.375706   10.406992
 H   20.012334    9.927052   13.449912
 H   20.321551    8.850572   12.380633
 H    3.862444    6.288033    8.434881
 H    5.314752    6.889697    7.999477
 H   14.201951   19.529255    7.335673
 H   12.895384   18.641258    7.733075
 H   15.757298    5.275848    0.916858
 H   16.141804    3.965180   20.643389
 H    1.938957    0.347074   18.101117
 H    1.879371    0.748303   16.485334
 H    3.344031    0.579185   19.225075
 H   18.085102   20.361300   16.691517
 H   14.212781   13.836007   12.555821
 H   14.994422   15.098903   11.897756
 H    1.647364    3.836932    5.556270
 H    1.760683    4.094533    3.980060
 H   12.612712    3.031428    1.329252
 H   14.390103    1.493529    3.015014
 H   12.022187    9.811253   17.225710
 H   12.518429    9.769456   18.651517
 H   20.243685    4.598210    5.284557
 H   19.487946    4.104251    6.636036
 H   15.452335   18.436193   15.217073
 H   17.622223    1.154247   11.786955
 H   12.259633    5.482831    0.746078
 H   19.335041    1.031091   18.728494
 H   20.128534    1.680997   12.582824
 H   20.504616    0.333059   13.551180
 H    8.988132   11.899279    2.801598
 H    7.814582   11.989414    1.753860
 H    8.430567    3.756158   13.766686
 H    8.793429    2.461221   16.839796
 H   20.200331   12.222020    6.037530
 H   19.162615   13.392374    6.013403
 H   15.600533    7.778342    5.602061
 H   14.647782    9.017877    5.364488
 H    9.454492    5.946306   17.322577
 H    8.803938    4.528724   17.567410
 H    7.461285   11.169720   10.094758
 H    7.919312    9.620055   11.788922
 H   17.964302    5.547680   17.624605
 H   18.871372    6.481995   16.541833
 H   16.910487    3.388592   12.741725
 H   15.792394    3.095350   13.814562
 H   14.055666   12.340981    8.636834
 H   13.792140   11.993337   10.145637
 H   15.004107   12.924197   14.083479
 H   16.855092   12.890891   15.000022
 H   18.946129    9.245568    7.268121
 H   18.782401   11.265840    8.603917
 H   17.503310   13.043556    9.726800
 H   18.918238   11.871121   10.071843
 H    3.346524    4.495572   13.131086
 H    3.541258    3.760479   14.520925
 H   12.405709    1.452094   17.624176
 H   11.828033    1.216300   16.213024
 H   18.624489   17.160967   12.696063
 H   20.263033   18.765811   13.347368
 H    4.385907    4.584377    5.330881
 H    6.788993    0.842991   15.589565
 H    1.346422    8.101687   14.066013
 H    2.429536    7.765676   15.156273
 H    7.725976   10.947382    5.611342
 H    6.118940   11.156926    4.291204
 H    5.752343   13.028180   13.080873
 H    6.286310   11.703345   12.332269
 H   17.523318    6.759255    4.018747
 H   18.118021    6.531760    5.482040
 H   10.527558    3.257357   18.048512
 H   11.295864    5.762075   16.310886
 H    9.362881    9.266739   12.504293
 H    4.920318   15.014302    4.535754
 H   20.394287    2.187329   14.380822
 H    0.887625    2.861637   15.363724
 H    5.414493    0.631218   18.580185
 H    5.809938    2.964351   18.844221
 H    3.988252    9.841899   11.570428
 H    1.952119   19.301764    3.745498
 H    8.813854   13.035053   13.305029
 H    6.345279   13.902184    9.783243
 H   12.136005    7.136197   19.539991
 H   11.245482    7.024097   17.354171
 H    0.595933   18.657189    3.133969
 H   19.333296   18.163404    2.010470
 H   20.625830   13.083140   18.855777
 H    0.347667   14.650193   18.501986
 H    7.847974   15.035269    6.957806
 H    5.529320    1.245545   11.549896
 H    3.644386    9.009843   18.303696
 H    2.580922    8.897281   19.349747
 H    8.818221    0.042211   20.121613
 H    9.210028    3.056577    0.724874
 H   19.141591    2.228613   10.778570
 H    0.095695    2.144233   10.467960
 H    2.998732   20.434546   13.223975
 H    3.545438    0.748796   14.227993
 H   12.335574    1.401946    8.255517
 H   12.680670   20.713346    7.710776
 H   12.396776    5.989487    4.449725
 H   13.051420    6.956917    5.570351
 H   11.282585    3.421111   11.883797
 H   11.737041    2.400406   12.950421
 H   16.095051   13.964644   16.005708
 H    6.182362   12.622165    4.267335
 H    9.953042   15.729281   11.080335
 H   10.462457   15.214746    9.728933
 H   18.194523   19.955724    3.222782
 H   19.167935    0.381082    3.822151
 H   11.578597   18.109363   14.888904
 H   13.487690   19.526823   15.828946
 H   12.130414    7.996745    2.202911
 H   17.575930    8.901877    2.994618
 H    1.261899    5.985825   15.357368
 H    1.398039    5.438276   16.776613
 H   17.352623   12.183723    0.160464
 H   19.728143   18.466430   18.887488
 H   18.170998   18.520131   16.080780
 H    2.168687   18.157577    0.260025
 H    9.555061    9.473462   15.288046
 H   11.798037    9.233065   14.726054
 H   11.159623   18.180390   18.527823
 H   19.093354   12.669320   12.741241
 H    5.884493   17.739094    1.166701
 H    6.691600   19.111965    0.809808
 H   10.434400    5.238570    8.369062
 H   12.187195    4.912108    7.065832
 H   12.309515    1.761850    5.836050
 H   12.554963    1.874623    4.236851
 H   10.370428    7.973628    3.400946
 H   11.082153    7.237297    4.818182
 H    2.864971   10.921465    4.518069
 H    2.837392   11.535942    2.577903
 H   18.515166   11.713699   16.054612
 H   18.470938   12.230565   17.890495
 H   15.281290   13.952939   20.275677
 H   16.084731   19.652501   15.856932
 H   18.410428    0.422069   12.879182
 H   17.483650   16.011007   15.372587
 H    4.291243    7.769727   20.271419
 H    4.420070    7.304001    1.148736
 H   18.704734   19.310757   19.817366
 H   17.294471   18.549013    0.164499
 H   14.920577   16.142039   15.936774
 H   16.272585   10.757711    5.416041
 H    3.724970    5.531789   18.189892
 H    4.028339    7.061831   18.038805
 H    7.422000   19.467403   11.049877
 H    8.893321   18.893664   11.551206
 H   12.551409   14.970154   15.205499
 H   11.465712   13.998412   15.628711
 H    9.318614    6.239489    4.238202
 H    8.139692    5.417690    4.778225
 H   14.530855    6.067467    2.506704
 H   11.826077    3.978359   18.651507
 H    7.418515    0.977514    4.599244
 H    7.454957    2.460961    4.051785
 H    0.792544   14.772730    3.538438
 H    0.305081   14.073562    4.962455
 H    9.910675    3.488062   20.072605
 H   13.411661    5.663649   20.424845
 H    5.930596    4.323545    1.609128
 H    5.733471    4.499045   20.667255
 H   12.005756   18.199206    0.728373
 H   11.652616   19.568601    1.176909
 H   13.483805   17.936798   15.984988
 H   12.389870    3.802462   16.416418
 H    3.891859   18.052905   19.473958
 H    2.794680   16.734642    0.574138
 H    8.484554    2.040590   12.357287
 H    7.042178    2.515462   12.733250
 H   12.233216    3.809388    8.206870
 H   12.451895    2.604026   10.458770
 H   18.590285    5.195852    8.451689
 H   18.507317    3.766844    9.043425
 H    3.897229    8.148196    8.315512
 H    3.564638    9.551208    9.215063
 H   12.520966   11.004033   11.047963
 H   13.486657   12.977903   14.105834
 H    6.036850    5.579759   10.163598
 H    7.779411    0.760630    8.273250
 H   10.979017   18.583676   12.373444
 H   10.833865   16.843240   14.386163
 H   19.411777    5.905329   20.621984
 H   18.077309    5.110846   20.684859
 H    1.918988    2.523898   10.315463
 H    1.511746    1.283053    9.368884
 H    5.659377   17.045223   10.488017
 H    6.287849   15.771686   11.282528
 H    8.852955    5.288070    0.211758
 H    9.088604    6.955757    0.485906
 H    3.603710    7.842912   11.608258
 H    2.704575   10.273431   10.834495
 H    4.352486   17.078348    5.944515
 H    5.830277   15.588798    5.577942
 H   19.784203    1.088369    0.267134
 H   18.967726    2.271227   19.554440
 H    8.639535    7.787861    6.733171
 H    9.648143    8.370662    5.411408
 H   17.389809   18.955995    3.434668
 H   17.320553    0.296368   17.903715
 H    6.993172    0.725507   10.098983
 H   10.722223    0.574662    6.795653
 H   10.268463   20.058570    8.865177
 H   12.423080   20.455878   11.554694
 H   16.678139    0.805173    3.164733
 H   16.303381    1.576127    1.809499
 H    5.225448    7.498011   13.309782
 H    3.160738    7.466635   13.085618
 H    5.990281   17.213709    8.426541
 H    4.713606   18.078854    8.830669
 H    7.299236    5.951875   18.797886
 H    5.600573    6.233800   18.691791
 H    2.551153    9.335647    4.820805
 H    0.304212   11.586343    1.777866
 H   13.051326   15.532930   19.769940
 H   13.376018   17.364660   19.286732
 H    2.335254   19.880166   10.534689
 H    5.804233    2.532337    2.502784
 H    3.884754   18.230244    6.931032
 H    1.332700   17.851007    4.563816
 H   15.071174   13.982271    2.344731
 H   14.022321   16.528149    2.757046
 H   18.056041   10.914610    3.961456
 H   19.302544   10.737162    2.878560
 H    4.162361    9.764229   14.063895
 H    4.975280   11.104940   13.643623
 H    5.174770    9.042673    3.676669
 H    6.075934    8.320273    4.707561
 H   15.612431   19.095023    5.389431
 H   17.596934   14.493257    5.116594
 H   10.945156   13.723751    0.831645
 H   11.365320   14.944729    1.695839
 H    4.090028   19.245192    2.489567
 H    4.671611    0.811452    1.811473
 H    2.611841    3.967472    1.089833
 H    3.168183    2.714295    1.859092
 H   18.389727   10.059028    0.872933
 H   12.057665    3.725709    0.002431
 H   14.751932    3.431415    5.282334
 H   13.877798    2.601309   10.062021
 H    9.456631    0.403195    2.842722
 H   10.635198   20.444011    3.668603
 H   11.221030    8.145414   15.673597
 H   15.165662   19.644313    1.338765
 H    4.148425    0.741804    7.554753
 H    3.615720    1.757246    6.486578
 H   17.743278   12.983877    2.248060
 H   18.312939   10.599360    6.630254
 H    6.123931    8.116214   10.553965
 H   16.545208   14.207626    6.176013
 H    0.766995    3.270665    1.951543
 H   20.395052    3.796697    0.915587
 H    6.964860    9.360630    0.490620
 H    8.036817    8.874577   20.069933
 H   11.150509   11.137700   18.510992
 H   10.260822   12.484388   18.494269
 H   10.508041   19.041723    9.955504
 H    1.278951   16.098097    5.237847
 H   14.018157   19.377188    2.463970
 H   14.906141   17.565895    5.432273
 H    9.220561   17.199376    2.499495
 H    8.460997   17.135990    1.285248
Br   16.719035   15.112688   18.410383
Br    4.088151   15.150512   13.847784
Br   13.798539   11.211121    4.858352
Br   18.367492   11.217903   13.641911
 O   11.852847   16.961700    7.736425
 O    2.504451   12.256659   14.426082
 O   18.439007   13.617705    1.991196
 O    0.023573    3.469084   17.699162
 O    1.068859   11.132216   10.652263
 O   18.334740   12.344873   19.076194
 O    3.048410    6.528903    5.779118
 O   12.036567   10.898180    2.186508
 O   10.035179   17.362164   19.099413
 O   16.061198   16.125465    8.755075
 O   12.350520    4.733733   16.133357
 O    3.301413   13.600545    6.383709
 O    9.369820   20.495868   19.348210
 O   11.547456   14.174262   12.217317
 O   19.851932    0.269495    0.891791
 O    3.450184   11.671513    0.689894
 O    7.951435    3.664874    8.153017
 O   15.729564    1.898115   17.378566
 O    6.106988   20.497262    5.447296
 O    5.304741    3.673804   19.335889
 O    6.139773    4.686737   13.119399
 O   15.083100    4.384208   16.286569
 O   11.968033    6.598586   13.616912
 O    9.587988    5.693011    8.654311
 O    0.041440    7.178039   19.497916
 O    5.318109    4.482904    5.049755
 O    1.544155   19.834070    0.416011
 O   12.892391   16.870955   12.017720
 O    2.053381   14.192514    0.543532
 O   19.743058   15.068330   15.704655
 O    3.369985   11.561490    7.720292
 O   16.659156   13.410640   10.238083
 O    2.741384    5.166825    8.409276
 O   16.717727    5.499976   18.142063
 O    1.271831    8.704623    6.676989
 O    4.783533   18.255869   19.097374
 O    1.455308    9.085356    0.527608
 O    8.115417   13.995899    7.302760
 O    8.091098   10.612765    6.451401
 O   20.475050   19.552841   13.911426
 O    6.893553    5.794475   15.797762
 O   18.054262    7.127735   13.520581
 O   20.345491    8.690707    4.612649
 O   15.271452   19.380916   15.417721
 O   18.702820    4.250043    3.121329
 O    3.950640    7.636938   12.511996
 O    6.198176    4.620189   10.329331
 O   18.142629    3.311420   15.890969
 O    4.877644   14.092103    3.071003
 O   20.630393    4.879898   11.974334
 O    7.847353   19.918105    7.269386
 O    8.635178    4.665679   14.273873
 O    9.742167    3.204615    6.342454
 O    6.738579    6.882410    2.270082
 O    3.949960   20.183460    2.830794
 O    0.833214   16.012148   18.714735
 O   19.429647    5.259757   14.412391
 O    8.982691   18.780478    3.812246
 O    0.109305   15.321754    1.643425
 O   17.781181    2.353375    5.230736
 O    9.110543   12.484221   15.201649
 O    9.482821   10.733079    4.336496
 O   14.186908    2.261123   13.777336
 O   13.803870   17.947768   19.893568
 O   16.787105    4.330140    6.541542
 O   10.594028   13.677149    8.631850
 O   14.995026   20.496134   12.416582
 O    7.649456   18.677203   14.387007
 O   13.421822    1.739398    3.015565
 O   10.131103   19.626808   16.293705
 O    0.220620   10.789742    2.340702
 O   13.059450   15.377036    9.512903
 O   15.301103   13.867521    3.324757
 O    0.580299    6.887823    8.610363
 O    8.604306    9.708414   15.472995
 O    5.173760   18.818926   12.917882
 O   19.246658    8.082608   16.094613
 O    0.960723   11.060296    8.077291
 O   12.101513   12.886496    0.385379
 O    1.826182    2.864564    6.857093
 O    0.842338   12.288264   20.033902
 O   12.906512   12.817676    7.509980
 O    0.571272   12.305501   15.809806
 O    6.847355   14.440845   10.454296
 O   14.110458   18.549600   10.615031
 O   18.462163    6.287958   10.812584
 O   11.035306   16.660584    5.094016
 O   10.473718   19.234239   11.850799
 O    8.009917    6.744960   12.529875
 O    6.400685   20.730549   10.570997
 O    9.881807    3.298894    3.636594
 O    8.921519    9.255356   18.766112
 O   16.042763    3.955057    3.947292
 O   14.571472   20.644476   18.954614
 O   20.421841    9.023702   13.356389
 O    4.565191    7.066261    8.598517
 O   13.522406   19.348938    8.024285
 O   16.076951    4.969866    0.017321
 O    1.446093    0.070058   17.096849
 O    2.354153    0.817382   19.226932
 O   14.126714   14.594451   11.838373
 O    1.554615    4.542700    4.830907
 O   12.119024    2.878457    0.491982
 O   12.424974   10.410338   17.923130
 O   19.391504    4.562049    5.754727
 O   17.675253    0.279429   12.255333
 O   12.433423    5.708015   20.479744
 O   20.237480    1.296521   13.506162
 O    8.475994   12.571333    2.294631
 O    9.670672    2.860193   16.651131
 O   20.129427   13.191131    6.066959
 O   14.753540    8.181345    5.876908
 O    8.526903    5.470895   17.504318
 O    7.511731   10.952231   11.070512
 O   18.841545    5.595637   17.014408
 O   16.691549    3.502194   13.703340
 O   14.524817   12.075193    9.489091
 O   16.039167   13.131878   15.490897
 O   19.100449   10.235955    7.148879
 O   18.645804   12.119994    9.160078
 O    3.789093    4.598609   14.007271
 O   12.684924    1.315229   16.696581
 O   19.558691   17.282322   12.485196
 O    6.728761    0.432435   14.681052
 O    1.915911    7.358465   14.408228
 O    6.317787   11.938649    4.892340
 O    6.147842   12.127843   13.232106
 O   17.468756    6.147252    4.827164
 O   10.740385    6.561853   16.620018
 O    8.297919    9.167916   12.599657
 O   20.644081    3.071617   15.033155
 O    4.901696    0.313189   19.365942
 O    1.103563   18.928038    3.998157
 O    8.994107   12.788400   12.375594
 O   11.771182    7.894418   18.996397
 O   20.268497   18.406495    1.808919
 O   20.559737   13.803368   18.116085
 O    5.531012    2.171731   11.879386
 O    3.405061    8.432514   19.061109
 O    9.134295    3.677248   20.673844
 O   20.053697    2.347292   11.179862
 O    3.483641   20.520632   14.070217
 O   12.145575    0.813809    7.491869
 O   12.243427    6.416742    5.340359
 O   12.070813    2.853587   12.124421
 O   16.526219   16.185725   15.219355
 O   10.710876   15.830345   10.484112
 O   18.629688    0.140758    3.021026
 O   12.894370   18.751556   16.054211
 O   17.406083    7.951400    2.735709
 O    0.852106    5.314954   15.978637
 O   17.382405   19.379880   20.258957
 O   19.784923   19.227458   19.563280
 O   11.574412    9.061974   15.703626
 O   11.830239   18.909812   18.296920
 O    6.683839   18.121694    0.789459
 O   11.628414    4.336494    7.630736
 O   11.846408    1.807632    4.951529
 O   10.313925    7.784193    4.386629
 O    3.037335   11.787100    3.520310
 O   18.704613   12.368068   16.740183
 O   15.088340   13.328342    0.321148
 O   18.117691   19.194341   15.375009
 O    4.929138    7.576795    0.339153
 O   16.554143   19.059685   19.082623
 O   18.932319   17.401252   17.715633
 O    4.411980    6.166111   17.856058
 O    7.901000   18.681334   11.439289
 O   12.133499   14.112964   14.913138
 O    8.680912    5.511829    3.983081
 O   15.496560    5.907461    2.474478
 O    7.898989    1.849335    4.697202
 O    1.046694   14.576397    4.457736
 O   10.921381    3.709475   18.853514
 O    6.045712    4.942597    0.823189
 O   11.828048   19.076519    0.325148
 O   13.947473   16.037714   15.975027
 O    2.318003   17.249943   20.579771
 O    7.996366    2.549184   13.030589
 O   12.991443    2.709946    9.643609
 O   18.846168    4.266834    8.256996
 O    3.439276    9.129806    8.302609
 O   14.221427   12.784509   13.476835
 O    8.191197    1.190238    9.060060
 O   11.279398   17.643644   14.060466
 O   18.958373    5.185847    0.411988
 O    1.308894    2.206133    9.601134
 O    5.928283   16.695127   11.487412
 O    8.474250    6.266263    0.125818
 O    3.483191    9.653747   10.728901
 O    4.859644   15.498695    5.408870
 O   19.804232    1.794872   19.277401
 O    9.278733    8.519354    6.479891
 O   18.162443    0.344281   17.405341
 O    9.901646    0.539681    6.198799
 O   10.532481   19.116083    8.969913
 O   16.019917    1.401547    2.752429
 O    5.898485    7.355310   14.073399
 O    5.307440   17.338913    9.132172
 O    6.485458    6.194491   19.307161
 O    2.604894   10.201116    5.278028
 O   12.887215   15.717534   18.811111
 O    6.330455    3.186659    3.062448
 O    3.874877   17.942815    6.002913
 O   14.961967   16.390126    3.119035
 O   18.492597   10.328513    3.294898
 O    4.096407   10.581874   13.510143
 O    6.098714    8.992421    4.044562
 O   17.429285   13.860445    5.860052
 O   10.549536   14.341074    1.639900
 O    4.936441    1.728277    1.503959
 O    2.526934    3.459243    1.937560
 O   14.438901   20.652609   20.503330
 O   14.440308    3.294393    6.222877
 O   10.204143    0.581516    3.507520
 O   11.949433    0.551821   19.677519
 O    4.425678    1.235253    6.728112
 O   17.147407   11.199202    5.495578
 O    1.412578   17.077681    5.511325
 O   20.457425    3.201345    1.692667
 O    7.307369    8.555018   20.656677
 O   10.334269   11.581928   18.975687
 O   15.535485   18.168427    4.980060
 O   15.001592   19.360054    2.298058
 O    9.177788   16.632768    1.712031
 O    6.485458    6.194491   -1.393839
 O    7.307369    8.555018   -0.044323
 O   20.675873    3.469084   17.699162
 O   21.504406    5.314954   15.978637
 O   11.828048   19.076519   21.026148
 O   11.949433   21.291721   19.677519
 O   21.223572   12.305501   15.809806
 O   19.784923   19.227458   -1.137720
 O   19.851932   21.009396    0.891791
 O   22.196454   19.834070    0.416011
 H   16.613473    8.913225   21.331570
 H   17.352623   12.183723   20.861465
 H   18.389727   10.059028   21.573933
 H   21.085799   18.953870    9.300521
 C   20.950531   15.858066    8.244114
 H   -0.192966   15.484622    7.334840
 C   -0.720001   16.622774    9.073761
 H   19.425602   21.225415    8.655386
 H   -0.242951    2.618691   18.253729
 H    8.876815   20.839989   18.596368
 H    8.818221   20.782112   20.121613
 H    5.283467   21.005113    5.810030
 H   21.232393   19.188480   14.503542
 H   21.574250    5.017925   11.760386
 H   -0.653615   14.816615    1.274677
 H   -0.110426   16.274417    1.582109
 H   14.566975   21.333993   12.714088
 H   -0.302092    6.739784    8.116582
 H   11.722748   12.532057   -0.448537
 H    6.993172   21.465408   10.098983
 H   16.141804    3.965180   -0.057611
 H    1.596690   -0.901414   16.802222
 H   12.259633    5.482831   21.447078
 H   21.539925    2.861637   15.363724
 H    4.980168   -0.683164   19.340417
 H   20.999967   14.650193   18.501986
 H    9.210028    3.056577   21.425874
 H   20.747994    2.144233   10.467960
 H    3.545438   21.488697   14.227993
 H   12.680670   -0.026555    7.710776
 H   18.194523   -0.784176    3.222782
 H   17.294471   18.549013   20.865500
 H   15.281290   13.952939   -0.425323
 H    4.291243    7.769727   -0.429581
 H    5.733471    4.499045   -0.033745
 H    2.168687   18.157577   20.961025
 H    2.794680   16.734642   21.275138
 H   18.077309    5.110846   -0.016142
 H   19.411777    5.905329   -0.079016
 H   18.085102   -0.378601   16.691517
 H   10.635198   -0.295889    3.668603
 H   21.419295    3.270665    1.951543
 H    6.964860    9.360630   21.191620
 H    5.600573    6.233800   -2.009209
 H    7.299236    5.951875   -1.903114
 H    8.036817    8.874577   -0.631067
 H   21.436956    3.934299   18.134716
 H   21.914199    5.985825   15.357368
 H   22.050339    5.438276   16.776613
 H   12.005756   18.199206   21.429374
 H   11.652616   19.568601   21.877910
 H   10.962990   21.231768   19.478682
 H   12.143993   22.048782   20.297339
 H   21.022346   11.354035   16.003311
 H   22.100196   12.329901   15.125239
 H   19.728143   18.466430   -1.813512
 H   18.704734   19.310757   -0.883634
 H   19.255451   21.053732    1.787928
 H   19.784203   21.828270    0.267134
 H   22.370952   20.399981    1.197765
 H   21.763263   16.521866    7.918416
 C   21.575419   14.660347    9.004464
 H   -1.612768   15.994212    9.211439
 N   -1.294229   17.937344    8.508118
 H   -0.334018   16.892475   10.066490
 H   21.786167   13.873409    8.266913
 H   20.851958   14.225613    9.714467
 C   22.882823   15.013388    9.725556
 C   -2.552658   18.262163    9.351179
 C   -1.657418   17.807005    7.054449
 C   -0.421406   19.190061    8.656640
 H   22.776429   15.798126   10.490167
 H   23.281234   14.120407   10.234482
 H   23.629691   15.344497    8.989386
 H   -3.362745   17.605467    9.013764
 C   -2.787354   19.753447    9.210483
 H   -2.277225   18.014559   10.386505
 H   -2.404589   17.011663    6.945430
 H   -0.755240   17.565456    6.483657
 H   -2.075553   18.761625    6.714258
 H   -0.040371   19.435903    7.657910
 C   -1.342840   20.291020    9.220469
 H   -3.347759   20.030264    8.304154
 H   -3.347773   20.123462   10.076925
 H   -1.064345   20.493902   10.263626
 H   -1.226698   21.225415    8.655386
 O    9.369820   -0.244032   19.348210
