# Supplementary material for: Hydrate-melt electrolyte design for aqueous aluminium-bromine batteries with enhanced energy-power merits
Source: Nat Commun. 2025 Jul 9;16:6329. doi: 10.1038/s41467-025-61740-y (PMC12241333; doi:10.1038/s41467-025-61740-y)
Supplement: Supplementary file 3 — SupplementaryData [file 41467_2025_61740_MOESM3_ESM.zip › Supplementary Data 4.txt]

43
 Al-6H2O-8H2O
 O        -0.230000       -1.948000       -0.320000
 H        -0.711000       -2.364000        0.432000
 H        -0.105000       -2.549000       -1.077000
 O        -1.685000        0.211000       -1.020000
 H        -1.999000        1.129000       -1.205000
 H        -2.331000       -0.649000       -1.476000
 O        -0.479000       -0.134000        1.556000
 H         0.220000       -0.189000        2.233000
 H        -1.384000        0.192000        1.919000
 O         0.203000        1.854000        0.029000
 H         0.413000        2.522000       -0.646000
 H         0.097000        2.201000        0.942000
 O         0.717000       -0.036000       -2.115000
 H         0.202000        0.178000       -2.911000
 H         1.667000       -0.206000       -2.273000
 Al        0.023000       -0.037000       -0.273000
 O         1.878000       -0.226000        0.155000
 H         2.467000        0.550000        0.067000
 H         2.338000       -1.079000        0.403000
 O         3.127000       -2.325000       -1.168000
 H         3.166000       -3.300000       -1.089000
 H         3.957000       -2.038000       -1.602000
 O        -3.028000       -1.576000       -1.968000
 H        -3.334000       -1.607000       -2.892000
 H        -3.536000       -2.157000       -1.371000
 O         2.991000        2.078000       -1.429000
 H         3.825000        2.398000       -1.023000
 H         2.927000        2.511000       -2.305000
 O        -1.674000        2.853000       -2.075000
 H        -1.809000        2.908000       -3.043000
 H        -2.021000        3.681000       -1.683000
 O        -2.893000       -2.256000        1.164000
 H        -3.035000       -3.190000        1.425000
 H        -3.578000       -1.721000        1.610000
 O         2.506000       -2.018000        2.060000
 H         3.145000       -1.653000        2.708000
 H         2.490000       -2.988000        2.200000
 O        -2.477000        1.190000        2.458000
 H        -3.418000        1.311000        2.231000
 H        -2.317000        1.530000        3.362000
 O         1.027000        2.313000        2.909000
 H         1.264000        1.943000        3.783000
 H         1.241000        3.269000        2.934000
