# Supplementary material for: Hydrate-melt electrolyte design for aqueous aluminium-bromine batteries with enhanced energy-power merits
Source: Nat Commun. 2025 Jul 9;16:6329. doi: 10.1038/s41467-025-61740-y (PMC12241333; doi:10.1038/s41467-025-61740-y)
Supplement: Supplementary file 3 — SupplementaryData [file 41467_2025_61740_MOESM3_ESM.zip › Supplementary Data 5.txt]

19
Al-6H2O
 O         0.226000        0.001000        1.915000
 H         1.164000       -0.010000        2.610000
 H        -0.559000        0.014000        2.500000
 O         0.026000        1.957000       -0.008000
 H        -0.063000        2.519000       -0.808000
 H         0.119000        2.518000        0.791000
 O         1.940000       -0.030000       -0.279000
 H         2.489000       -0.842000       -0.325000
 H         2.514000        0.763000       -0.326000
 O        -0.218000       -0.002000       -1.900000
 H        -1.082000        0.010000       -2.366000
 H         0.516000       -0.014000       -2.552000
 O        -1.955000        0.031000        0.178000
 H        -2.504000        0.842000        0.243000
 H        -2.529000       -0.763000        0.245000
 Al        0.013000        0.000000        0.055000
 O        -0.035000       -1.957000        0.002000
 H        -0.141000       -2.520000       -0.796000
 H         0.041000       -2.517000        0.804000
