# Supplementary material for: Hydrate-melt electrolyte design for aqueous aluminium-bromine batteries with enhanced energy-power merits
Source: Nat Commun. 2025 Jul 9;16:6329. doi: 10.1038/s41467-025-61740-y (PMC12241333; doi:10.1038/s41467-025-61740-y)
Supplement: Supplementary file 3 — SupplementaryData [file 41467_2025_61740_MOESM3_ESM.zip › Supplementary Data 6.txt]

13
 Li-4H2O
 O        -0.002000        1.266000        1.383000
 H        -0.803000        1.707000        1.719000
 H         0.797000        1.665000        1.772000
 O         1.690000        0.197000       -1.024000
 H         1.970000        0.882000       -1.657000
 H         2.375000       -0.492000       -0.946000
 O        -1.643000        0.251000       -1.075000
 H        -1.861000        0.910000       -1.758000
 H        -2.370000       -0.391000       -0.981000
 O        -0.046000       -1.715000        0.729000
 H        -0.059000       -1.757000        1.703000
 H        -0.061000       -2.610000        0.347000
 Li        0.006000        0.031000       -0.100000
