# Supplementary material for: Hydrate-melt electrolyte design for aqueous aluminium-bromine batteries with enhanced energy-power merits
Source: Nat Commun. 2025 Jul 9;16:6329. doi: 10.1038/s41467-025-61740-y (PMC12241333; doi:10.1038/s41467-025-61740-y)
Supplement: Supplementary file 5 — SourceData [file 41467_2025_61740_MOESM5_ESM.xlsx]

## Sheet: Fig.2a
Experimental						Fitted
	Water	0.1m AlCl3	1m AlCl3	3.25m AlCl3			Water	0.1m AlCl3	1m AlCl3	3.25m AlCl3
Frequency(GHz)	Dielectric loss	Dielectric loss	Dielectric loss	Dielectric loss		Frequency(GHz)	Dielectric loss	Dielectric loss	Dielectric loss	Dielectric loss
0.51412	1.67654	2.67927	1.29457	1.06095		0.1	0.37474	0.64204	0.29757	0.29979
0.5374	1.94245	3.14395	0.67228	1.19763		0.10233	0.38347	0.65688	0.30449	0.30677
0.56172	2.01598	3.53342	2.15004	1.73811		0.10471	0.3924	0.67207	0.31157	0.3139
0.58714	2.07127	3.82119	2.90061	2.20105		0.10715	0.40154	0.6876	0.31882	0.3212
0.61372	2.28991	3.46767	1.57118	1.4227		0.10965	0.41089	0.70348	0.32624	0.32866
0.6415	2.5218	3.56535	1.44439	1.72295		0.1122	0.42046	0.71973	0.33382	0.3363
0.67054	2.45308	3.92358	3.07206	2.50568		0.11482	0.43025	0.73634	0.34159	0.34412
0.70089	2.74956	4.06318	2.44853	2.14153		0.11749	0.44027	0.75333	0.34953	0.35211
0.73261	2.72044	4.18855	3.15087	2.70231		0.12023	0.45053	0.77071	0.35766	0.3603
0.76577	2.98946	4.22834	2.33745	2.36042		0.12303	0.46102	0.78848	0.36598	0.36867
0.80043	2.97019	4.37494	1.49039	1.88552		0.12589	0.47176	0.80664	0.37449	0.37723
0.83666	3.43263	4.72908	2.30348	2.48798		0.12882	0.48275	0.82522	0.38319	0.386
0.87453	3.37985	4.6181	2.89844	2.80729		0.13183	0.49399	0.84421	0.3921	0.39496
0.91411	3.37981	4.84499	2.60535	2.73223		0.1349	0.5055	0.86364	0.40122	0.40413
0.95549	3.533	4.85738	2.55752	2.73198		0.13804	0.51727	0.88349	0.41054	0.41352
0.99874	3.70644	4.88356	2.69149	2.88674		0.14125	0.52932	0.90379	0.42008	0.42312
1.0439	3.96463	5.28556	3.01737	3.14895		0.14454	0.54164	0.92455	0.42985	0.43294
1.0912	4.05433	5.53527	3.13993	3.19114		0.14791	0.55426	0.94576	0.43983	0.44298
1.1406	4.19305	5.65897	3.19051	3.08954		0.15136	0.56717	0.96745	0.45005	0.45326
1.1922	4.50496	5.74933	3.22756	3.3702		0.15488	0.58038	0.98962	0.46051	0.46378
1.2462	4.66378	5.91335	3.21118	3.23827		0.15849	0.59389	1.01228	0.4712	0.47454
1.3026	4.79593	6.24095	3.73099	3.62857		0.16218	0.60773	1.03545	0.48215	0.48554
1.3615	5.07111	6.311	3.45143	3.66742		0.16596	0.62188	1.05912	0.49334	0.4968
1.4232	5.2393	6.53727	3.58655	3.68969		0.16982	0.63636	1.08331	0.5048	0.50831
1.4876	5.6474	6.7765	3.86496	3.90839		0.17378	0.65118	1.10803	0.51651	0.5201
1.5549	5.7584	6.9829	4.00776	3.90275		0.17783	0.66635	1.1333	0.5285	0.53215
1.6253	6.02902	7.21394	4.17251	4.05443		0.18197	0.68187	1.15911	0.54077	0.54447
1.6989	6.32522	7.38413	4.28674	4.11272		0.18621	0.69775	1.18548	0.55331	0.55708
1.7758	6.59788	7.61502	4.35817	4.22598		0.19055	0.714	1.21243	0.56615	0.56998
1.8561	6.88195	7.73516	4.4647	4.27868		0.19498	0.73062	1.23996	0.57928	0.58317
1.9401	7.16529	8.01036	4.61542	4.29815		0.19953	0.74764	1.26808	0.59271	0.59667
2.028	7.49638	8.29667	4.88068	4.39689		0.20417	0.76505	1.2968	0.60646	0.61047
2.1197	7.98978	8.64415	5.1457	4.61784		0.20893	0.78287	1.32613	0.62051	0.62458
2.2157	8.26949	8.89067	5.18595	4.66066		0.2138	0.8011	1.35609	0.63489	0.63902
2.316	8.4877	9.1571	5.39079	4.7051		0.21878	0.81975	1.38669	0.6496	0.65379
2.4208	9.10048	9.50614	5.70882	4.92088		0.22387	0.83884	1.41792	0.66465	0.66889
2.5304	9.45962	9.793	5.82511	4.95186		0.22909	0.85838	1.44982	0.68004	0.68433
2.6449	9.82826	10.0454	6.24207	5.05152		0.23442	0.87836	1.48237	0.69578	0.70013
2.7646	10.2256	10.4291	6.38921	5.16102		0.23988	0.89882	1.51561	0.71189	0.71628
2.8898	10.6569	10.8029	6.60472	5.24792		0.24547	0.91975	1.54953	0.72836	0.7328
3.0206	11.092	11.2022	6.83115	5.31735		0.25119	0.94116	1.58415	0.7452	0.74969
3.1573	11.5399	11.5125	7.05196	5.45956		0.25704	0.96308	1.61948	0.76243	0.76696
3.3002	12.0819	12.0032	7.3117	5.49541		0.26303	0.9855	1.65552	0.78006	0.78462
3.4496	12.4739	12.4263	7.53926	5.58047		0.26915	1.00845	1.69229	0.79808	0.80267
3.6057	13.1019	12.7377	7.81438	5.64638		0.27542	1.03193	1.7298	0.81651	0.82114
3.7689	13.649	13.2786	8.05282	5.74908		0.28184	1.05596	1.76806	0.83536	0.84001
3.9395	14.1982	13.743	8.35907	5.89355		0.2884	1.08054	1.80707	0.85464	0.85931
4.1178	14.7816	14.2628	8.67837	5.96062		0.29512	1.1057	1.84685	0.87436	0.87903
4.3042	15.3922	14.7928	8.96784	6.11454		0.302	1.13144	1.8874	0.89452	0.8992
4.499	16.029	15.3489	9.25601	6.17485		0.30903	1.15778	1.92874	0.91513	0.91981
4.7027	16.6981	15.8781	9.59821	6.30287		0.31623	1.18474	1.97087	0.93621	0.94089
4.9155	17.2755	16.4378	9.91346	6.39148		0.32359	1.21232	2.0138	0.95777	0.96242
5.138	18.0023	17.0141	10.2452	6.46407		0.33113	1.24054	2.05754	0.97981	0.98443
5.3706	18.7094	17.6446	10.5937	6.57704		0.33884	1.26942	2.10209	1.00234	1.00693
5.6136	19.3799	18.2818	10.9652	6.68142		0.34674	1.29897	2.14746	1.02538	1.02992
5.8677	20.1438	18.9037	11.3057	6.75933		0.35481	1.3292	2.19366	1.04894	1.05341
6.1333	20.8721	19.6017	11.6765	6.85184		0.36308	1.36014	2.2407	1.07302	1.07742
6.4109	21.636	20.2604	12.0357	6.92322		0.37154	1.3918	2.28858	1.09763	1.10194
6.7011	22.4073	20.9065	12.4313	7.03486		0.38019	1.4242	2.3373	1.12279	1.127
7.0044	23.2421	21.6284	12.8257	7.12781		0.38905	1.45734	2.38688	1.14851	1.1526
7.3215	23.9814	22.3158	13.2122	7.18343		0.39811	1.49126	2.43731	1.17481	1.17875
7.6529	24.7693	23.051	13.6107	7.27359		0.40738	1.52597	2.48859	1.20168	1.20546
7.9992	25.6138	23.7756	14.0424	7.3673		0.41687	1.56148	2.54074	1.22914	1.23274
8.3613	26.3978	24.5291	14.4556	7.4639		0.42658	1.59781	2.59375	1.2572	1.2606
8.7398	27.1865	25.2708	14.8468	7.52018		0.43652	1.63499	2.64762	1.28588	1.28905
9.1354	27.9668	25.9873	15.2763	7.57701		0.44668	1.67304	2.70236	1.31519	1.3181
9.5488	28.7747	26.6988	15.6908	7.64421		0.45709	1.71196	2.75797	1.34514	1.34776
9.9811	29.5483	27.3808	16.075	7.69792		0.46774	1.75179	2.81444	1.37573	1.37803
10.433	30.2596	28.0648	16.4663	7.73478		0.47863	1.79255	2.87178	1.40699	1.40894
10.905	30.9885	28.7318	16.8347	7.78326		0.48978	1.83425	2.92998	1.43892	1.44048
11.399	31.6802	29.3686	17.1778	7.80286		0.50119	1.87692	2.98904	1.47154	1.47267
11.915	32.3385	29.9831	17.5015	7.81454		0.51286	1.92058	3.04897	1.50486	1.50551
12.454	32.9466	30.5617	17.8184	7.83304		0.52481	1.96525	3.10974	1.53888	1.53902
13.018	33.5214	31.0989	18.1133	7.82356		0.53703	2.01095	3.17137	1.57364	1.5732
13.607	34.061	31.5898	18.3831	7.81011		0.54954	2.05772	3.23384	1.60912	1.60807
14.223	34.5183	32.0358	18.6084	7.78672		0.56234	2.10557	3.29716	1.64536	1.64362
14.866	34.9664	32.4259	18.8121	7.74443		0.57544	2.15453	3.36132	1.68235	1.67987
15.539	35.3043	32.8027	18.9831	7.70551		0.58884	2.20462	3.4263	1.72012	1.71683
16.243	35.589	33.0903	19.1244	7.6403		0.60256	2.25588	3.49211	1.75868	1.75451
16.978	35.8414	33.3108	19.2357	7.5728		0.6166	2.30832	3.55874	1.79803	1.7929
17.746	36.0067	33.4985	19.3119	7.50473		0.63096	2.36197	3.62618	1.83819	1.83202
18.55	36.0938	33.5968	19.3608	7.40696		0.64565	2.41687	3.69443	1.87917	1.87188
19.389	36.1287	33.6355	19.3619	7.31621		0.66069	2.47303	3.76348	1.92098	1.91247
20.267	36.0834	33.5992	19.3385	7.21251		0.67608	2.5305	3.83332	1.96365	1.95381
21.184	35.985	33.5277	19.2885	7.11585		0.69183	2.58929	3.90394	2.00717	1.99589
22.143	35.7984	33.3735	19.2005	6.99687		0.70795	2.64944	3.97535	2.05156	2.03873
23.145	35.5447	33.1716	19.098	6.87676		0.72444	2.71098	4.04754	2.09683	2.08233
24.193	35.2098	32.9111	18.979	6.76806		0.74131	2.77395	4.1205	2.14299	2.12668
25.288	34.8398	32.5914	18.8169	6.64891		0.75858	2.83836	4.19423	2.19006	2.17179
26.432	34.4457	32.2093	18.6535	6.52864		0.77625	2.90427	4.26872	2.23804	2.21766
27.629	33.9224	31.8103	18.4581	6.40588		0.79433	2.97169	4.34398	2.28694	2.2643
28.879	33.383	31.3173	18.2385	6.28462		0.81283	3.04067	4.42001	2.33678	2.31169
30.187	32.7716	30.8145	18.0082	6.16604		0.83176	3.11123	4.4968	2.38757	2.35984
31.553	32.178	30.2369	17.766	6.05513		0.85114	3.18342	4.57435	2.43931	2.40874
58.829	21.4756	20.3438	12.3877	4.52995		0.87096	3.25728	4.65269	2.49202	2.45839
61.931	20.9169	19.7568	12.134	4.52564		0.89125	3.33283	4.7318	2.5457	2.50879
65.196	20.271	19.1047	11.8168	4.47381		0.91201	3.41012	4.8117	2.60037	2.55993
68.634	19.0047	18.0183	11.1343	4.22255		0.93325	3.48919	4.8924	2.65603	2.61179
72.253	18.2959	17.3176	10.767	4.16765		0.95499	3.57007	4.97391	2.71269	2.66438
76.063	17.6435	16.7916	10.5143	4.14114		0.97724	3.65281	5.05625	2.77035	2.71767
80.074	16.8354	15.9432	10.0033	3.94013		1	3.73744	5.13944	2.82903	2.77166
84.297	15.8815	15.1075	9.5155	3.81082		1.02329	3.82401	5.2235	2.88873	2.82634
88.742	15.3506	14.5773	9.22711	3.71146		1.04713	3.91257	5.30845	2.94947	2.88168
93.421	14.7127	14.0728	8.95142	3.60476		1.07152	4.00315	5.39432	3.01123	2.93767
98.347	13.8905	13.0677	8.33072	3.38638		1.09648	4.09581	5.48114	3.07404	2.9943
103.53	13.6372	12.9681	8.3562	3.46725		1.12202	4.19057	5.56895	3.13789	3.05153
108.99	12.6776	12.1101	7.769	3.08938		1.14815	4.28751	5.65778	3.2028	3.10936
114.74	11.9105	11.6735	7.54973	3.14981		1.1749	4.38665	5.74766	3.26876	3.16774
						1.20226	4.48804	5.83866	3.33578	3.22667
						1.23027	4.59175	5.9308	3.40387	3.28611
						1.25893	4.69781	6.02415	3.47302	3.34603
						1.28825	4.80628	6.11875	3.54325	3.4064
						1.31826	4.9172	6.21466	3.61455	3.46718
						1.34896	5.03064	6.31194	3.68693	3.52835
						1.38038	5.14664	6.41065	3.7604	3.58986
						1.41254	5.26526	6.51086	3.83495	3.65168
						1.44544	5.38655	6.61264	3.91059	3.71377
						1.47911	5.51058	6.71606	3.98732	3.77608
						1.51356	5.63738	6.82119	4.06515	3.83857
						1.54882	5.76704	6.92811	4.14407	3.9012
						1.58489	5.89959	7.0369	4.22411	3.96392
						1.62181	6.03511	7.14764	4.30525	4.02668
						1.65959	6.17365	7.26041	4.38751	4.08944
						1.69824	6.31527	7.3753	4.47089	4.15214
						1.7378	6.46003	7.49239	4.55541	4.21475
						1.77828	6.60801	7.61178	4.64105	4.2772
						1.8197	6.75925	7.73354	4.72785	4.33946
						1.86209	6.91383	7.85778	4.8158	4.40146
						1.90546	7.0718	7.98459	4.90491	4.46316
						1.94984	7.23324	8.11405	4.99521	4.52451
						1.99526	7.39821	8.24626	5.0867	4.58546
						2.04174	7.56677	8.38132	5.17941	4.64596
						2.0893	7.73899	8.51931	5.27333	4.70597
						2.13796	7.91494	8.66034	5.36851	4.76545
						2.18776	8.09469	8.80449	5.46495	4.82434
						2.23872	8.2783	8.95186	5.56268	4.88262
						2.29087	8.46584	9.10255	5.66173	4.94023
						2.34423	8.65737	9.25664	5.76211	4.99715
						2.39883	8.85297	9.41423	5.86386	5.05335
						2.45471	9.05271	9.57541	5.96701	5.10879
						2.51189	9.25664	9.74028	6.0716	5.16344
						2.5704	9.46484	9.90891	6.17764	5.21729
						2.63027	9.67737	10.0814	6.28518	5.27031
						2.69153	9.8943	10.2578	6.39427	5.32249
						2.75423	10.1157	10.4383	6.50492	5.37382
						2.81838	10.3416	10.6229	6.6172	5.42429
						2.88403	10.5721	10.8116	6.73113	5.47389
						2.95121	10.8073	11.0047	6.84677	5.52264
						3.01995	11.0471	11.202	6.96415	5.57053
						3.0903	11.2917	11.4039	7.08333	5.61757
						3.16228	11.5412	11.6102	7.20435	5.66378
						3.23594	11.7955	11.821	7.32726	5.70918
						3.31131	12.0548	12.0365	7.4521	5.75378
						3.38844	12.319	12.2567	7.57893	5.79762
						3.46737	12.5882	12.4816	7.70778	5.84072
						3.54813	12.8625	12.7113	7.83872	5.88312
						3.63078	13.1419	12.9459	7.97179	5.92484
						3.71535	13.4265	13.1853	8.10702	5.96594
						3.80189	13.7161	13.4298	8.24448	6.00645
						3.89045	14.011	13.6791	8.3842	6.04641
						3.98107	14.3111	13.9335	8.52622	6.08588
						4.0738	14.6164	14.1929	8.67059	6.12489
						4.16869	14.9269	14.4574	8.81734	6.1635
						4.2658	15.2426	14.7269	8.96651	6.20176
						4.36516	15.5636	15.0015	9.11813	6.23971
						4.46684	15.8897	15.2811	9.27222	6.2774
						4.57088	16.2211	15.5658	9.42882	6.3149
						4.67735	16.5575	15.8556	9.58794	6.35223
						4.7863	16.8991	16.1503	9.7496	6.38946
						4.89779	17.2457	16.4501	9.91381	6.42663
						5.01187	17.5974	16.7547	10.0806	6.46378
						5.12861	17.9539	17.0642	10.2499	6.50095
						5.24807	18.3153	17.3786	10.4218	6.53818
						5.37032	18.6814	17.6976	10.5962	6.57552
						5.49541	19.0522	18.0213	10.7731	6.61299
						5.62341	19.4274	18.3496	10.9526	6.65062
						5.7544	19.807	18.6822	11.1344	6.68843
						5.88844	20.1909	19.0192	11.3188	6.72646
						6.0256	20.5788	19.3603	11.5054	6.76471
						6.16595	20.9705	19.7054	11.6944	6.80319
						6.30957	21.3659	20.0544	11.8857	6.84192
						6.45654	21.7647	20.4069	12.0791	6.88089
						6.60693	22.1668	20.7629	12.2746	6.9201
						6.76083	22.5717	21.1221	12.4721	6.95955
						6.91831	22.9794	21.4842	12.6714	6.9992
						7.07946	23.3894	21.8491	12.8726	7.03905
						7.24436	23.8014	22.2164	13.0753	7.07907
						7.4131	24.2152	22.5858	13.2796	7.11922
						7.58578	24.6303	22.957	13.4852	7.15946
						7.76247	25.0463	23.3297	13.6919	7.19975
						7.94328	25.463	23.7035	13.8997	7.24004
						8.12831	25.8798	24.0781	14.1083	7.28027
						8.31764	26.2963	24.453	14.3175	7.32038
						8.51138	26.712	24.8278	14.5271	7.36031
						8.70964	27.1265	25.2021	14.7369	7.39996
						8.91251	27.5392	25.5755	14.9467	7.43928
						9.12011	27.9496	25.9474	15.1561	7.47817
						9.33254	28.3572	26.3175	15.365	7.51654
						9.54993	28.7614	26.6851	15.5731	7.55431
						9.77237	29.1616	27.0497	15.78	7.59137
						10	29.5572	27.4108	15.9855	7.62763
						10.2329	29.9475	27.7679	16.1894	7.66297
						10.4713	30.3321	28.1203	16.3912	7.6973
						10.7152	30.7101	28.4674	16.5906	7.7305
						10.9648	31.0811	28.8088	16.7874	7.76246
						11.2202	31.4442	29.1437	16.9812	7.79307
						11.4815	31.7989	29.4716	17.1716	7.82221
						11.749	32.1444	29.7918	17.3583	7.84978
						12.0226	32.4801	30.1037	17.5409	7.87565
						12.3027	32.8054	30.4067	17.7191	7.89971
						12.5892	33.1195	30.7001	17.8925	7.92186
						12.8825	33.4218	30.9834	18.0608	7.94198
						13.1826	33.7117	31.2559	18.2236	7.95998
						13.4896	33.9885	31.5171	18.3806	7.97573
						13.8038	34.2516	31.7662	18.5313	7.98916
						14.1254	34.5003	32.0029	18.6755	8.00016
						14.4544	34.7342	32.2264	18.8128	8.00865
						14.7911	34.9527	32.4363	18.9428	8.01454
						15.1356	35.1552	32.632	19.0654	8.01775
						15.4882	35.3412	32.8131	19.1801	8.01823
						15.8489	35.5104	32.9791	19.2866	8.0159
						16.2181	35.6621	33.1296	19.3847	8.01071
						16.5959	35.7963	33.2641	19.4742	8.00263
						16.9824	35.9123	33.3824	19.5547	7.9916
						17.378	36.01	33.4841	19.6261	7.9776
						17.7828	36.0891	33.569	19.6882	7.96062
						18.197	36.1494	33.6367	19.7408	7.94063
						18.6209	36.1907	33.6872	19.7837	7.91765
						19.0546	36.213	33.7203	19.8168	7.89167
						19.4984	36.2162	33.7358	19.8401	7.86272
						19.9526	36.2002	33.7338	19.8533	7.83082
						20.4174	36.1652	33.7142	19.8566	7.796
						20.893	36.1113	33.6771	19.8498	7.75832
						21.3796	36.0385	33.6225	19.833	7.71781
						21.8776	35.947	33.5506	19.8062	7.67455
						22.3872	35.8372	33.4616	19.7695	7.6286
						22.9087	35.7094	33.3557	19.7229	7.58003
						23.4423	35.5637	33.2332	19.6666	7.52893
						23.9883	35.4007	33.0943	19.6007	7.47538
						24.5471	35.2207	32.9395	19.5254	7.41948
						25.1189	35.0242	32.7691	19.4408	7.36133
						25.704	34.8117	32.5835	19.3472	7.30103
						26.3027	34.5837	32.3832	19.2447	7.23869
						26.9154	34.3408	32.1686	19.1337	7.17443
						27.5423	34.0835	31.9404	19.0144	7.10835
						28.1838	33.8124	31.6989	18.8871	7.04057
						28.8403	33.5282	31.4448	18.7521	6.97121
						29.5121	33.2314	31.1787	18.6097	6.9004
						30.1995	32.9228	30.901	18.4602	6.82826
						30.903	32.603	30.6125	18.304	6.7549
						31.6228	32.2726	30.3137	18.1413	6.68044
						32.3594	31.9324	30.0052	17.9727	6.60502
						33.1131	31.583	29.6877	17.7983	6.52875
						33.8844	31.225	29.3618	17.6186	6.45174
						34.6737	30.8592	29.0281	17.4339	6.37412
						35.4813	30.4862	28.6872	17.2446	6.296
						36.3078	30.1067	28.3397	17.051	6.21749
						37.1535	29.7213	27.9863	16.8535	6.1387
						38.0189	29.3307	27.6276	16.6525	6.05974
						38.9045	28.9354	27.264	16.4483	5.98071
						39.8107	28.536	26.8963	16.2413	5.90171
						40.738	28.1333	26.5249	16.0317	5.82284
						41.6869	27.7277	26.1504	15.82	5.74419
						42.6579	27.3198	25.7734	15.6064	5.66585
						43.6516	26.91	25.3942	15.3912	5.58791
						44.6684	26.4991	25.0136	15.1748	5.51044
						45.7088	26.0873	24.6318	14.9575	5.43353
						46.7735	25.6753	24.2494	14.7395	5.35725
						47.863	25.2634	23.8667	14.5211	5.28167
						48.9779	24.8521	23.4843	14.3026	5.20685
						50.1187	24.4418	23.1025	14.0842	5.13287
						51.2861	24.0329	22.7217	13.8662	5.05977
						52.4808	23.6257	22.3423	13.6487	4.98761
						53.7032	23.2205	21.9645	13.432	4.91645
						54.9541	22.8178	21.5887	13.2164	4.84633
						56.2341	22.4178	21.2152	13.0019	4.7773
						57.544	22.0208	20.8442	12.7889	4.7094
						58.8844	21.6271	20.4761	12.5773	4.64267
						60.256	21.2368	20.1111	12.3675	4.57714
						61.6595	20.8502	19.7493	12.1595	4.51284
						63.0957	20.4676	19.3911	11.9536	4.44982
						64.5654	20.0892	19.0365	11.7497	4.38808
						66.0693	19.715	18.6859	11.5481	4.32766
						67.6083	19.3452	18.3392	11.3489	4.26858
						69.1831	18.9801	17.9968	11.1521	4.21086
						70.7946	18.6196	17.6586	10.9579	4.15452
						72.4436	18.2641	17.3249	10.7663	4.09957
						74.131	17.9134	16.9957	10.5774	4.04602
						75.8578	17.5678	16.6711	10.3913	3.99389
						77.6247	17.2273	16.3512	10.208	3.94318
						79.4328	16.8919	16.0361	10.0276	3.89391
						81.2831	16.5618	15.7258	9.85009	3.84608
						83.1764	16.2369	15.4205	9.67559	3.79969
						85.1138	15.9174	15.12	9.50411	3.75475
						87.0964	15.6032	14.8245	9.33566	3.71126
						89.1251	15.2943	14.534	9.17027	3.66922
						91.2011	14.9908	14.2485	9.00796	3.62863
						93.3254	14.6926	13.968	8.84875	3.58949
						95.4993	14.3998	13.6925	8.69264	3.55179
						97.7237	14.1124	13.422	8.53963	3.51553
						100	13.8302	13.1565	8.38974	3.48071
						102.329	13.5534	12.8959	8.24295	3.44733
						104.713	13.2819	12.6404	8.09927	3.41536
						107.152	13.0156	12.3897	7.95868	3.38481
						109.648	12.7546	12.144	7.82116	3.35567
						112.202	12.4987	11.9031	7.68672	3.32793
						114.815	12.2479	11.6671	7.55531	3.30157
						117.49	12.0023	11.4358	7.42694	3.27659
						120.226	11.7616	11.2093	7.30157	3.25298
						123.027	11.526	10.9875	7.17918	3.23072
						125.893	11.2952	10.7704	7.05975	3.2098
						128.825	11.0694	10.5578	6.94324	3.19021
						131.826	10.8483	10.3498	6.82963	3.17193
						134.896	10.632	10.1463	6.71887	3.15494
						138.038	10.4204	9.94725	6.61095	3.13924
						141.254	10.2134	9.75254	6.50583	3.12479
						144.544	10.011	9.56215	6.40346	3.1116
						147.911	9.81308	9.37601	6.30382	3.09963
						151.356	9.61956	9.19406	6.20686	3.08886
						154.882	9.43039	9.01622	6.11254	3.07928
						158.489	9.24551	8.84245	6.02083	3.07087
						162.181	9.06484	8.67267	5.93167	3.0636
						165.959	8.88831	8.50682	5.84504	3.05744
						169.824	8.71585	8.34483	5.76088	3.05238
						173.78	8.54738	8.18663	5.67914	3.04839
						177.828	8.38285	8.03216	5.59979	3.04545
						181.97	8.22216	7.88134	5.52278	3.04351
						186.209	8.06525	7.7341	5.44805	3.04257
						190.546	7.91206	7.59039	5.37556	3.04257
						194.984	7.76249	7.45012	5.30526	3.0435
						199.526	7.61649	7.31323	5.23711	3.04533
						204.174	7.47397	7.17965	5.17104	3.048
						208.93	7.33486	7.04931	5.107	3.0515
						213.796	7.1991	6.92213	5.04495	3.05579
						218.776	7.0666	6.79806	4.98483	3.06082
						223.872	6.9373	6.67701	4.92659	3.06655
						229.087	6.81112	6.55892	4.87016	3.07295
						234.423	6.68798	6.44372	4.8155	3.07997
						239.883	6.56782	6.33134	4.76254	3.08756
						245.471	6.45056	6.2217	4.71124	3.09569
						251.189	6.33613	6.11473	4.66152	3.1043
						257.04	6.22445	6.01038	4.61332	3.11335
						263.027	6.11546	5.90856	4.5666	3.12277
						269.153	6.00908	5.8092	4.52129	3.13254
						275.423	5.90524	5.71224	4.47732	3.14258
						281.838	5.80387	5.61761	4.43464	3.15284
						288.403	5.7049	5.52523	4.39318	3.16328
						295.121	5.60825	5.43505	4.35288	3.17383
						301.995	5.51386	5.34698	4.31368	3.18443
						309.03	5.42166	5.26096	4.2755	3.19503
						316.228	5.33157	5.17692	4.2383	3.20556

## Sheet: Fig.2b
0.1m AlCl3		1m AlCl3		3.25m AlCl3
Time(min)	Current density (mA cm-2)	Time(min)	Current density (mA cm-2)	Time(min)	Current density (mA cm-2)
1.185	0.10062	1.185	0.02293	1.185	0.000826414
1.2018	0.09995	1.2018	0.02273	1.2018	0.000828426
1.2186	0.09833	1.2186	0.02252	1.2186	0.000825114
1.2354	0.09867	1.2354	0.02238	1.2354	0.000827463
1.2516	0.09809	1.2516	0.02215	1.2516	0.000825889
1.2684	0.09837	1.2684	0.02195	1.2684	0.000826423
1.2852	0.09877	1.2852	0.02178	1.2852	0.000824265
1.302	0.09769	1.302	0.02164	1.302	0.000826063
1.3182	0.09754	1.3182	0.02148	1.3182	0.000825277
1.335	0.09702	1.335	0.0213	1.335	0.000824237
1.3518	0.09765	1.3518	0.02114	1.3518	0.000826848
1.3686	0.09739	1.3686	0.02106	1.3686	0.000825697
1.3854	0.0968	1.3854	0.02089	1.3854	0.000823785
1.4016	0.09655	1.4016	0.02077	1.4016	0.000823147
1.4184	0.0975	1.4184	0.02057	1.4184	0.000826517
1.4352	0.09638	1.4352	0.02042	1.4352	0.000822778
1.452	0.09611	1.452	0.02029	1.452	0.000822352
1.4682	0.09526	1.4682	0.02024	1.4682	0.000822963
1.485	0.09485	1.485	0.02003	1.485	0.000822213
1.5018	0.09507	1.5018	0.01991	1.5018	0.00081833
1.5186	0.09459	1.5186	0.01976	1.5186	0.000824956
1.5354	0.09393	1.5354	0.01967	1.5354	0.000823397
1.5516	0.09356	1.5516	0.01951	1.5516	0.000823313
1.5684	0.09293	1.5684	0.0194	1.5684	0.000820884
1.5852	0.09238	1.5852	0.01931	1.5852	0.000821678
1.602	0.09197	1.602	0.01922	1.602	0.000823263
1.6182	0.09192	1.6182	0.01908	1.6182	0.000821945
1.635	0.0914	1.635	0.01897	1.635	0.000821169
1.6518	0.09131	1.6518	0.01889	1.6518	0.000819334
1.6686	0.09071	1.6686	0.01879	1.6686	0.000821859
1.6854	0.09129	1.6854	0.01868	1.6854	0.000822507
1.7016	0.09028	1.7016	0.01858	1.7016	0.000819364
1.7184	0.08999	1.7184	0.0185	1.7184	0.000821172
1.7352	0.08934	1.7352	0.01841	1.7352	0.00081836
1.752	0.08904	1.752	0.0183	1.752	0.000819601
1.7682	0.08882	1.7682	0.0182	1.7682	0.000821116
1.785	0.08879	1.785	0.0181	1.785	0.000818216
1.8018	0.08817	1.8018	0.01802	1.8018	0.000821024
1.8186	0.0878	1.8186	0.01795	1.8186	0.000821243
1.8354	0.08711	1.8354	0.01783	1.8354	0.00081572
1.8516	0.08647	1.8516	0.01772	1.8516	0.000814955
1.8684	0.08656	1.8684	0.01765	1.8684	0.000815027
1.8852	0.08549	1.8852	0.01758	1.8852	0.000816485
1.902	0.0856	1.902	0.0175	1.902	0.000815998
1.9182	0.08505	1.9182	0.01743	1.9182	0.00081705
1.935	0.08458	1.935	0.01735	1.935	0.000818431
1.9518	0.08471	1.9518	0.0173	1.9518	0.000816043
1.9686	0.08395	1.9686	0.01722	1.9686	0.000814011
1.9854	0.08356	1.9854	0.01713	1.9854	0.000818228
2.0016	0.08296	2.0016	0.01705	2.0016	0.000814267
2.0184	0.08296	2.0184	0.01697	2.0184	0.00081639
2.0352	0.08265	2.0352	0.01688	2.0352	0.000819765
2.052	0.08236	2.052	0.01686	2.052	0.000819015
2.0682	0.08201	2.0682	0.01677	2.0682	0.000815372
2.085	0.08185	2.085	0.01677	2.085	0.000818567
2.1018	0.0813	2.1018	0.01664	2.1018	0.000817174
2.1186	0.08099	2.1186	0.01656	2.1186	0.00081776
2.1354	0.08059	2.1354	0.01651	2.1354	0.000816724
2.1516	0.08086	2.1516	0.01644	2.1516	0.000819816
2.1684	0.07991	2.1684	0.01636	2.1684	0.000814643
2.1852	0.07938	2.1852	0.0163	2.1852	0.000813766
2.202	0.079	2.202	0.01623	2.202	0.000814136
2.2182	0.0786	2.2182	0.01616	2.2182	0.000815386
2.235	0.07839	2.235	0.0161	2.235	0.000814403
2.2518	0.07793	2.2518	0.01604	2.2518	0.000815387
2.2686	0.07772	2.2686	0.01596	2.2686	0.000813241
2.2854	0.07726	2.2854	0.01589	2.2854	0.000816819
2.3016	0.0768	2.3016	0.01584	2.3016	0.000812001
2.3184	0.07649	2.3184	0.01577	2.3184	0.000810925
2.3352	0.07643	2.3352	0.01574	2.3352	0.000813658
2.352	0.07591	2.352	0.01564	2.352	0.000810952
2.3682	0.0757	2.3682	0.01557	2.3682	0.00081249
2.385	0.07573	2.385	0.01554	2.385	0.00081694
2.4018	0.07535	2.4018	0.0155	2.4018	0.000814613
2.4186	0.07488	2.4186	0.01543	2.4186	0.000812388
2.4354	0.07472	2.4354	0.01539	2.4354	0.000812126
2.4516	0.07437	2.4516	0.01533	2.4516	0.000812041
2.4684	0.07421	2.4684	0.01527	2.4684	0.000811727
2.4852	0.07371	2.4852	0.0152	2.4852	0.00081351
2.502	0.07371	2.502	0.01517	2.502	0.000812564
2.5182	0.07336	2.5182	0.01516	2.5182	0.000810335
2.535	0.07299	2.535	0.015	2.535	0.000812448
2.5518	0.07255	2.5518	0.01495	2.5518	0.000809278
2.5686	0.07233	2.5686	0.01494	2.5686	0.000808682
2.5854	0.07208	2.5854	0.01485	2.5854	0.000811436
2.6016	0.0719	2.6016	0.0148	2.6016	0.000810707
2.6184	0.07172	2.6184	0.01475	2.6184	0.000813794
2.6352	0.07143	2.6352	0.01472	2.6352	0.000812757
2.652	0.07149	2.652	0.01467	2.652	0.000808965
2.6682	0.07152	2.6682	0.01462	2.6682	0.000810659
2.685	0.0707	2.685	0.01458	2.685	0.000809604
2.7018	0.07053	2.7018	0.01452	2.7018	0.000809984
2.7186	0.07016	2.7186	0.01448	2.7186	0.000808558
2.7354	0.06991	2.7354	0.01443	2.7354	0.00080638
2.7516	0.06968	2.7516	0.01443	2.7516	0.000808167
2.7684	0.06933	2.7684	0.01435	2.7684	0.00080798
2.7852	0.06904	2.7852	0.0143	2.7852	0.000807848
2.802	0.06896	2.802	0.01428	2.802	0.000807245
2.8182	0.06864	2.8182	0.01422	2.8182	0.000805634
2.835	0.06845	2.835	0.01418	2.835	0.000807129
2.8518	0.06818	2.8518	0.01415	2.8518	0.000806272
2.8686	0.068	2.8686	0.01409	2.8686	0.000805323
2.8854	0.06777	2.8854	0.01405	2.8854	0.000803853
2.9016	0.06769	2.9016	0.01401	2.9016	0.000804872
2.9184	0.06726	2.9184	0.01402	2.9184	0.000801405
2.9352	0.06703	2.9352	0.01395	2.9352	0.000806654
2.952	0.067	2.952	0.01391	2.952	0.000804204
2.9682	0.06663	2.9682	0.01388	2.9682	0.00080255
2.985	0.0665	2.985	0.01383	2.985	0.000806696
3.0018	0.06621	3.0018	0.01379	3.0018	0.000802626
3.0186	0.06605	3.0186	0.01376	3.0186	0.000799278
3.0354	0.06585	3.0354	0.01373	3.0354	0.000803956
3.0516	0.06571	3.0516	0.01369	3.0516	0.000802588
3.0684	0.06537	3.0684	0.01366	3.0684	0.00080724
3.0852	0.06512	3.0852	0.01361	3.0852	0.00080666
3.102	0.06492	3.102	0.01358	3.102	0.000804968
3.1182	0.06474	3.1182	0.01355	3.1182	0.000802139
3.135	0.06455	3.135	0.01351	3.135	0.000798666
3.1518	0.06437	3.1518	0.01348	3.1518	0.000800291
3.1686	0.06426	3.1686	0.01343	3.1686	0.000797608
3.1854	0.06401	3.1854	0.0134	3.1854	0.000796989
3.2016	0.06378	3.2016	0.01336	3.2016	0.000799134
3.2184	0.0636	3.2184	0.01333	3.2184	0.000798927
3.2352	0.06348	3.2352	0.01329	3.2352	0.000800276
3.252	0.06328	3.252	0.01325	3.252	0.000800928
3.2682	0.06308	3.2682	0.01323	3.2682	0.000799586
3.285	0.06291	3.285	0.01321	3.285	0.000799348
3.3018	0.06287	3.3018	0.01316	3.3018	0.000798976
3.3186	0.06246	3.3186	0.01313	3.3186	0.000802113
3.3354	0.06247	3.3354	0.01311	3.3354	0.000800192
3.3516	0.06216	3.3516	0.01306	3.3516	0.000800591
3.3684	0.06198	3.3684	0.01304	3.3684	0.000796618
3.3852	0.06182	3.3852	0.013	3.3852	0.000797309
3.402	0.06181	3.402	0.01297	3.402	0.000797703
3.4182	0.06155	3.4182	0.01294	3.4182	0.000796234
3.435	0.06137	3.435	0.01291	3.435	0.000798793
3.4518	0.06105	3.4518	0.01288	3.4518	0.000793696
3.4686	0.06089	3.4686	0.01285	3.4686	0.000795529
3.4854	0.06076	3.4854	0.01282	3.4854	0.000795508
3.5016	0.06059	3.5016	0.01279	3.5016	0.000796996
3.5184	0.06053	3.5184	0.01276	3.5184	0.000794129
3.5352	0.06057	3.5352	0.01274	3.5352	0.00079559
3.552	0.06019	3.552	0.01272	3.552	0.000792098
3.5682	0.05996	3.5682	0.01269	3.5682	0.000792888
3.585	0.06	3.585	0.01265	3.585	0.000792072
3.6018	0.05972	3.6018	0.01262	3.6018	0.000792824
3.6186	0.05959	3.6186	0.01259	3.6186	0.000790478
3.6354	0.05953	3.6354	0.01257	3.6354	0.000794005
3.6516	0.05942	3.6516	0.01254	3.6516	0.000790078
3.6684	0.0592	3.6684	0.01253	3.6684	0.000789948
3.6852	0.05905	3.6852	0.01248	3.6852	0.000790909
3.702	0.05889	3.702	0.01246	3.702	0.000787928
3.7182	0.05884	3.7182	0.01244	3.7182	0.000789131
3.735	0.05867	3.735	0.01241	3.735	0.000786561
3.7518	0.05851	3.7518	0.01239	3.7518	0.000789564
3.7686	0.05838	3.7686	0.01236	3.7686	0.000792523
3.7854	0.05842	3.7854	0.01234	3.7854	0.000787114
3.8016	0.05816	3.8016	0.0123	3.8016	0.000787034
3.8184	0.05807	3.8184	0.01227	3.8184	0.000788193
3.8352	0.05796	3.8352	0.01225	3.8352	0.00078498
3.852	0.0578	3.852	0.01223	3.852	0.000786351
3.8682	0.05772	3.8682	0.01223	3.8682	0.000784871
3.885	0.05777	3.885	0.01223	3.885	0.000785032
3.9018	0.05747	3.9018	0.01216	3.9018	0.000789511
3.9186	0.05736	3.9186	0.01213	3.9186	0.00078423
3.9354	0.0572	3.9354	0.01212	3.9354	0.000787527
3.9516	0.05707	3.9516	0.01209	3.9516	0.000785525
3.9684	0.05699	3.9684	0.01208	3.9684	0.000784387
3.9852	0.05707	3.9852	0.01205	3.9852	0.000786588
4.002	0.05675	4.002	0.01203	4.002	0.000786571
4.0182	0.05662	4.0182	0.012	4.0182	0.000785671
4.035	0.05675	4.035	0.01198	4.035	0.000783475
4.0518	0.05658	4.0518	0.01195	4.0518	0.000782438
4.0686	0.05635	4.0686	0.01193	4.0686	0.000785996
4.0854	0.05639	4.0854	0.0119	4.0854	0.000783827
4.1016	0.0562	4.1016	0.0119	4.1016	0.00078195
4.1184	0.05631	4.1184	0.01187	4.1184	0.000782912
4.1352	0.05597	4.1352	0.01184	4.1352	0.000783536
4.152	0.05577	4.152	0.01183	4.152	0.000783019
4.1682	0.05566	4.1682	0.0118	4.1682	0.000783642
4.185	0.05554	4.185	0.01179	4.185	0.000786021
4.2018	0.05555	4.2018	0.01177	4.2018	0.000784599
4.2186	0.05532	4.2186	0.01174	4.2186	0.000787295
4.2354	0.05523	4.2354	0.01172	4.2354	0.000784628
4.2516	0.05513	4.2516	0.01169	4.2516	0.00077958
4.2684	0.05509	4.2684	0.0117	4.2684	0.000781653
4.2852	0.05492	4.2852	0.01165	4.2852	0.000779046
4.302	0.05483	4.302	0.01163	4.302	0.000780846
4.3182	0.05474	4.3182	0.01163	4.3182	0.000780242
4.335	0.05479	4.335	0.01158	4.335	0.000780278
4.3518	0.05475	4.3518	0.01156	4.3518	0.000777756
4.3686	0.05447	4.3686	0.01154	4.3686	0.00078191
4.3854	0.05451	4.3854	0.01153	4.3854	0.000779303
4.4016	0.05432	4.4016	0.01151	4.4016	0.000778462
4.4184	0.05418	4.4184	0.01148	4.4184	0.000778191
4.4352	0.05424	4.4352	0.01147	4.4352	0.000783463
4.452	0.05407	4.452	0.01145	4.452	0.000779499
4.4682	0.05399	4.4682	0.01143	4.4682	0.00077955
4.485	0.05384	4.485	0.01141	4.485	0.000777827
4.5018	0.05372	4.5018	0.0114	4.5018	0.000778285
4.5186	0.05368	4.5186	0.01137	4.5186	0.000780397
4.5354	0.05357	4.5354	0.01135	4.5354	0.000781195
4.5516	0.0535	4.5516	0.01134	4.5516	0.000779284
4.5684	0.05342	4.5684	0.01132	4.5684	0.000782733
4.5852	0.05337	4.5852	0.0113	4.5852	0.000780831
4.602	0.05326	4.602	0.01129	4.602	0.000776585
4.6182	0.05315	4.6182	0.01126	4.6182	0.000775834
4.635	0.05309	4.635	0.01123	4.635	0.000776121
4.6518	0.05297	4.6518	0.0112	4.6518	0.000777706
4.6686	0.0529	4.6686	0.01118	4.6686	0.000778464
4.6854	0.05285	4.6854	0.01116	4.6854	0.000776042
4.7016	0.0528	4.7016	0.01114	4.7016	0.000774082
4.7184	0.05264	4.7184	0.01112	4.7184	0.000775157
4.7352	0.05255	4.7352	0.0111	4.7352	0.000777413
4.752	0.05253	4.752	0.01109	4.752	0.000774768
4.7682	0.05244	4.7682	0.01107	4.7682	0.000773429
4.785	0.0523	4.785	0.01105	4.785	0.000772666
4.8018	0.05223	4.8018	0.01103	4.8018	0.000774647
4.8186	0.05213	4.8186	0.01102	4.8186	0.000775137
4.8354	0.05208	4.8354	0.01102	4.8354	0.000773808
4.8516	0.05204	4.8516	0.01099	4.8516	0.000772918
4.8684	0.05195	4.8684	0.01096	4.8684	0.00077469
4.8852	0.05193	4.8852	0.01095	4.8852	0.000770841
4.902	0.05182	4.902	0.01093	4.902	0.000773399
4.9182	0.05168	4.9182	0.01091	4.9182	0.000772432
4.935	0.05159	4.935	0.0109	4.935	0.000772783
4.9518	0.05159	4.9518	0.01088	4.9518	0.000768128
4.9686	0.05153	4.9686	0.01086	4.9686	0.000770956
4.9854	0.05146	4.9854	0.01085	4.9854	0.000769849
5.0016	0.05128	5.0016	0.01083	5.0016	0.000768888
5.0184	0.05118	5.0184	0.01081	5.0184	0.000770596
5.0352	0.05112	5.0352	0.01079	5.0352	0.00076876
5.052	0.05119	5.052	0.01078	5.052	0.000769716
5.0682	0.051	5.0682	0.01077	5.0682	0.000770483
5.085	0.05094	5.085	0.01075	5.085	0.000771509
5.1018	0.05084	5.1018	0.01073	5.1018	0.000771129
5.1186	0.05077	5.1186	0.01072	5.1186	0.000768194
5.1354	0.05066	5.1354	0.0107	5.1354	0.000769813
5.1516	0.05057	5.1516	0.01068	5.1516	0.000770791
5.1684	0.05051	5.1684	0.01068	5.1684	0.000769132
5.1852	0.05043	5.1852	0.01065	5.1852	0.00076832
5.202	0.05035	5.202	0.01064	5.202	0.000767193
5.2182	0.05041	5.2182	0.01061	5.2182	0.000766581
5.235	0.05022	5.235	0.01061	5.235	0.00077096
5.2518	0.05012	5.2518	0.01058	5.2518	0.000769401
5.2686	0.0501	5.2686	0.01057	5.2686	0.000766479
5.2854	0.05002	5.2854	0.01056	5.2854	0.000766692
5.3016	0.04989	5.3016	0.01053	5.3016	0.000766426
5.3184	0.04988	5.3184	0.01052	5.3184	0.000766616
5.3352	0.0498	5.3352	0.01051	5.3352	0.000765936
5.352	0.04975	5.352	0.01051	5.352	0.000769499
5.3682	0.04968	5.3682	0.01047	5.3682	0.000768702
5.385	0.04967	5.385	0.01046	5.385	0.000767453
5.4018	0.04953	5.4018	0.01045	5.4018	0.000766271
5.4186	0.04947	5.4186	0.01043	5.4186	0.000769126
5.4354	0.04955	5.4354	0.01041	5.4354	0.000764736
5.4516	0.04934	5.4516	0.0104	5.4516	0.000765866
5.4684	0.04928	5.4684	0.01039	5.4684	0.000763646
5.4852	0.04917	5.4852	0.01037	5.4852	0.000765934
5.502	0.04907	5.502	0.01036	5.502	0.000764025
5.5182	0.049	5.5182	0.01034	5.5182	0.000765118
5.535	0.04899	5.535	0.01032	5.535	0.000765055
5.5518	0.04885	5.5518	0.01031	5.5518	0.000767018
5.5686	0.0488	5.5686	0.0103	5.5686	0.00076587
5.5854	0.04874	5.5854	0.01029	5.5854	0.000764074
5.6016	0.04874	5.6016	0.01028	5.6016	0.000763832
5.6184	0.04863	5.6184	0.01026	5.6184	0.000765863
5.6352	0.04855	5.6352	0.01024	5.6352	0.000767278
5.652	0.04853	5.652	0.01023	5.652	0.000763636
5.6682	0.04848	5.6682	0.01022	5.6682	0.000764538
5.685	0.04835	5.685	0.0102	5.685	0.00076277
5.7018	0.0483	5.7018	0.01018	5.7018	0.000760155
5.7186	0.04825	5.7186	0.01018	5.7186	0.000764932
5.7354	0.04828	5.7354	0.01017	5.7354	0.000764285
5.7516	0.04818	5.7516	0.01015	5.7516	0.000760966
5.7684	0.04809	5.7684	0.01014	5.7684	0.000762695
5.7852	0.04812	5.7852	0.01013	5.7852	0.000763292
5.802	0.04807	5.802	0.01011	5.802	0.000761933
5.8182	0.04794	5.8182	0.0101	5.8182	0.000760329
5.835	0.04787	5.835	0.0101	5.835	0.000760243
5.8518	0.04777	5.8518	0.01008	5.8518	0.000759005
5.8686	0.04771	5.8686	0.01006	5.8686	0.000760979
5.8854	0.04764	5.8854	0.01006	5.8854	0.000761998
5.9016	0.04756	5.9016	0.01003	5.9016	0.000760146
5.9184	0.04755	5.9184	0.01002	5.9184	0.000759027
5.9352	0.04747	5.9352	0.01002	5.9352	0.000760326
5.952	0.04735	5.952	0.01	5.952	0.0007609
5.9682	0.04733	5.9682	0.00998	5.9682	0.000758455
5.985	0.04724	5.985	0.00996	5.985	0.000757186
6.0018	0.04719	6.0018	0.00995	6.0018	0.000760584
6.0186	0.04713	6.0186	0.00996	6.0186	0.000756423
6.0354	0.04706	6.0354	0.00993	6.0354	0.000757284
6.0516	0.04701	6.0516	0.00992	6.0516	0.000759686
6.0684	0.04699	6.0684	0.00992	6.0684	0.000755252
6.0852	0.04692	6.0852	0.0099	6.0852	0.000755632
6.102	0.04686	6.102	0.00988	6.102	0.000758261
6.1182	0.0468	6.1182	0.00986	6.1182	0.000757435
6.135	0.04676	6.135	0.00986	6.135	0.000757981
6.1518	0.04668	6.1518	0.00984	6.1518	0.000755817
6.1686	0.04662	6.1686	0.00983	6.1686	0.000756895
6.1854	0.04658	6.1854	0.00982	6.1854	0.000757143
6.2016	0.0467	6.2016	0.00981	6.2016	0.00075818
6.2184	0.0465	6.2184	0.0098	6.2184	0.000759799
6.2352	0.04643	6.2352	0.00978	6.2352	0.000758982
6.252	0.04637	6.252	0.00977	6.252	0.000755673
6.2682	0.04631	6.2682	0.00976	6.2682	0.000760095
6.285	0.04624	6.285	0.00974	6.285	0.000757088
6.3018	0.04619	6.3018	0.00973	6.3018	0.000756885
6.3186	0.04616	6.3186	0.00972	6.3186	0.000756985
6.3354	0.04614	6.3354	0.00971	6.3354	0.000758338
6.3516	0.04636	6.3516	0.00969	6.3516	0.000758821
6.3684	0.04644	6.3684	0.00968	6.3684	0.000756638
6.3852	0.04598	6.3852	0.00968	6.3852	0.000754574
6.402	0.04598	6.402	0.00967	6.402	0.000755585
6.4182	0.04585	6.4182	0.00966	6.4182	0.000756774
6.435	0.04583	6.435	0.00965	6.435	0.000757657
6.4518	0.04574	6.4518	0.00964	6.4518	0.000756836
6.4686	0.04572	6.4686	0.00963	6.4686	0.000754127
6.4854	0.04565	6.4854	0.00961	6.4854	0.000755056
6.5016	0.04559	6.5016	0.0096	6.5016	0.000755484
6.5184	0.04552	6.5184	0.00958	6.5184	0.000754198
6.5352	0.04546	6.5352	0.00957	6.5352	0.000753158
6.552	0.04549	6.552	0.00956	6.552	0.000753592
6.5682	0.04537	6.5682	0.00955	6.5682	0.000754151
6.585	0.04531	6.585	0.00954	6.585	0.000754468
6.6018	0.04526	6.6018	0.00952	6.6018	0.000752738
6.6186	0.04523	6.6186	0.00952	6.6186	0.000753207
6.6354	0.04517	6.6354	0.00951	6.6354	0.000754171
6.6516	0.04524	6.6516	0.00949	6.6516	0.000753616
6.6684	0.04513	6.6684	0.00948	6.6684	0.000755956
6.6852	0.04507	6.6852	0.00947	6.6852	0.000753463
6.702	0.04509	6.702	0.00947	6.702	0.000753564
6.7182	0.04501	6.7182	0.00946	6.7182	0.000754524
6.735	0.04519	6.735	0.00944	6.735	0.000751301
6.7518	0.04517	6.7518	0.00943	6.7518	0.000751568
6.7686	0.04512	6.7686	0.00941	6.7686	0.000751023
6.7854	0.04507	6.7854	0.00941	6.7854	0.000750251
6.8016	0.045	6.8016	0.0094	6.8016	0.000752011
6.8184	0.04498	6.8184	0.00939	6.8184	0.000750206
6.8352	0.04492	6.8352	0.00938	6.8352	0.000749926
6.852	0.04488	6.852	0.00936	6.852	0.000751911
6.8682	0.04481	6.8682	0.00935	6.8682	0.000753509
6.885	0.04473	6.885	0.00934	6.885	0.000751536
6.9018	0.04476	6.9018	0.00934	6.9018	0.000750914
6.9186	0.04465	6.9186	0.00932	6.9186	0.000747802
6.9354	0.04461	6.9354	0.00931	6.9354	0.000748731
6.9516	0.04453	6.9516	0.0093	6.9516	0.000747282
6.9684	0.04449	6.9684	0.00929	6.9684	0.000747381
6.9852	0.04444	6.9852	0.00928	6.9852	0.000746892
7.002	0.04439	7.002	0.00928	7.002	0.000748039
7.0182	0.04446	7.0182	0.00926	7.0182	0.000747865
7.035	0.04434	7.035	0.00926	7.035	0.000749915
7.0518	0.04427	7.0518	0.00924	7.0518	0.000745794
7.0686	0.04423	7.0686	0.00924	7.0686	0.000747348
7.0854	0.04427	7.0854	0.00922	7.0854	0.000747346
7.1016	0.04413	7.1016	0.00921	7.1016	0.000745673
7.1184	0.04409	7.1184	0.0092	7.1184	0.000748742
7.1352	0.04405	7.1352	0.00918	7.1352	0.000745096
7.152	0.04399	7.152	0.00918	7.152	0.000742474
7.1682	0.04394	7.1682	0.00916	7.1682	0.000744793
7.185	0.04392	7.185	0.00916	7.185	0.000742287
7.2018	0.04385	7.2018	0.00914	7.2018	0.000746848
7.2186	0.04387	7.2186	0.00914	7.2186	0.000745153
7.2354	0.04377	7.2354	0.00913	7.2354	0.000744686
7.2516	0.04374	7.2516	0.00912	7.2516	0.000746689
7.2684	0.04367	7.2684	0.00911	7.2684	0.000744588
7.2852	0.04364	7.2852	0.00911	7.2852	0.000746232
7.302	0.04357	7.302	0.00908	7.302	0.000746078
7.3182	0.04353	7.3182	0.00908	7.3182	0.000743575
7.335	0.04352	7.335	0.00906	7.335	0.000746794
7.3518	0.04355	7.3518	0.00906	7.3518	0.000746356
7.3686	0.04341	7.3686	0.00905	7.3686	0.000746117
7.3854	0.04335	7.3854	0.00905	7.3854	0.000742038
7.4016	0.04332	7.4016	0.00903	7.4016	0.000744859
7.4184	0.04326	7.4184	0.00902	7.4184	0.000746966
7.4352	0.04322	7.4352	0.00902	7.4352	0.000742794
7.452	0.04318	7.452	0.009	7.452	0.000743413
7.4682	0.04312	7.4682	0.00899	7.4682	0.000744993
7.485	0.04306	7.485	0.00898	7.485	0.000741068
7.5018	0.04297	7.5018	0.00897	7.5018	0.000742206
7.5186	0.04293	7.5186	0.00896	7.5186	0.000743848
7.5354	0.04291	7.5354	0.00896	7.5354	0.00074254
7.5516	0.04286	7.5516	0.00895	7.5516	0.00074277
7.5684	0.04282	7.5684	0.00893	7.5684	0.000741367
7.5852	0.04288	7.5852	0.00892	7.5852	0.00073965
7.602	0.04272	7.602	0.00892	7.602	0.000743004
7.6182	0.04278	7.6182	0.00891	7.6182	0.000744692
7.635	0.04274	7.635	0.00889	7.635	0.000743243
7.6518	0.04259	7.6518	0.00889	7.6518	0.000738913
7.6686	0.04255	7.6686	0.00888	7.6686	0.000741227
7.6854	0.04251	7.6854	0.00887	7.6854	0.00074015
7.7016	0.04249	7.7016	0.00887	7.7016	0.0007403
7.7184	0.04245	7.7184	0.00886	7.7184	0.000740319
7.7352	0.04239	7.7352	0.00886	7.7352	0.000739653
7.752	0.04234	7.752	0.00884	7.752	0.000737928
7.7682	0.04233	7.7682	0.00884	7.7682	0.000738644
7.785	0.04229	7.785	0.00882	7.785	0.000738153
7.8018	0.04226	7.8018	0.00881	7.8018	0.00073783
7.8186	0.04218	7.8186	0.0088	7.8186	0.000736738
7.8354	0.04214	7.8354	0.00879	7.8354	0.000736923
7.8516	0.0421	7.8516	0.00878	7.8516	0.000736551
7.8684	0.04209	7.8684	0.00877	7.8684	0.000739596
7.8852	0.04207	7.8852	0.00877	7.8852	0.000737677
7.902	0.04203	7.902	0.00876	7.902	0.000738636
7.9182	0.04197	7.9182	0.00875	7.9182	0.000737629
7.935	0.0419	7.935	0.00875	7.935	0.000737488
7.9518	0.04186	7.9518	0.00873	7.9518	0.000737663
7.9686	0.04183	7.9686	0.00874	7.9686	0.000737565
7.9854	0.04179	7.9854	0.00872	7.9854	0.000739279
8.0016	0.04174	8.0016	0.0087	8.0016	0.00073438
8.0184	0.0417	8.0184	0.0087	8.0184	0.000735693
8.0352	0.04169	8.0352	0.0087	8.0352	0.00073603
8.052	0.04162	8.052	0.00868	8.052	0.00073711
8.0682	0.04158	8.0682	0.00867	8.0682	0.000730548
8.085	0.04156	8.085	0.00866	8.085	0.000733624
8.1018	0.04152	8.1018	0.00866	8.1018	0.000735123
8.1186	0.04148	8.1186	0.00865	8.1186	0.000734783
8.1354	0.04143	8.1354	0.00864	8.1354	0.000734905
8.1516	0.0414	8.1516	0.00864	8.1516	0.000735331
8.1684	0.04135	8.1684	0.00863	8.1684	0.000734585
8.1852	0.04132	8.1852	0.00862	8.1852	0.000734518
8.202	0.04127	8.202	0.00861	8.202	0.000730538
8.2182	0.04122	8.2182	0.0086	8.2182	0.000731499
8.235	0.0412	8.235	0.00859	8.235	0.000735025
8.2518	0.04115	8.2518	0.00859	8.2518	0.000732251
8.2686	0.04111	8.2686	0.00858	8.2686	0.000732692
8.2854	0.04109	8.2854	0.00857	8.2854	0.000733089
8.3016	0.04105	8.3016	0.00857	8.3016	0.000732492
8.3184	0.04102	8.3184	0.00856	8.3184	0.000732246
8.3352	0.04098	8.3352	0.00856	8.3352	0.000732932
8.352	0.04095	8.352	0.00855	8.352	0.000732886
8.3682	0.0409	8.3682	0.00855	8.3682	0.000731468
8.385	0.04086	8.385	0.00854	8.385	0.000729238
8.4018	0.04083	8.4018	0.00854	8.4018	0.000732635
8.4186	0.04086	8.4186	0.00851	8.4186	0.000732571
8.4354	0.04082	8.4354	0.00851	8.4354	0.000734313
8.4516	0.04082	8.4516	0.0085	8.4516	0.000734939
8.4684	0.04073	8.4684	0.00849	8.4684	0.000731497
8.4852	0.04066	8.4852	0.00849	8.4852	0.000730379
8.502	0.04063	8.502	0.00847	8.502	0.000728184
8.5182	0.04059	8.5182	0.00846	8.5182	0.000729851
8.535	0.04055	8.535	0.00845	8.535	0.000732106
8.5518	0.04053	8.5518	0.00845	8.5518	0.000728854
8.5686	0.04052	8.5686	0.00845	8.5686	0.00072653
8.5854	0.04045	8.5854	0.00843	8.5854	0.000728293
8.6016	0.0406	8.6016	0.00842	8.6016	0.000728185
8.6184	0.0405	8.6184	0.00842	8.6184	0.0007283
8.6352	0.04035	8.6352	0.00842	8.6352	0.000733148
8.652	0.0403	8.652	0.00841	8.652	0.000730604
8.6682	0.04026	8.6682	0.0084	8.6682	0.000727558
8.685	0.04025	8.685	0.00839	8.685	0.000725808
8.7018	0.0402	8.7018	0.00839	8.7018	0.000726711
8.7186	0.04019	8.7186	0.00838	8.7186	0.000727394
8.7354	0.04016	8.7354	0.00837	8.7354	0.000729163
8.7516	0.04011	8.7516	0.00836	8.7516	0.000728796
8.7684	0.04006	8.7684	0.00836	8.7684	0.000725659
8.7852	0.04005	8.7852	0.00835	8.7852	0.000729169
8.802	0.04001	8.802	0.00835	8.802	0.000725866
8.8182	0.04002	8.8182	0.00834	8.8182	0.000728293
8.835	0.03998	8.835	0.00833	8.835	0.00072914
8.8518	0.03993	8.8518	0.00833	8.8518	0.000725417
8.8686	0.03988	8.8686	0.00831	8.8686	0.000728065
8.8854	0.03985	8.8854	0.00831	8.8854	0.000724575
8.9016	0.03981	8.9016	0.00829	8.9016	0.000724999
8.9184	0.03981	8.9184	0.00829	8.9184	0.000726663
8.9352	0.03975	8.9352	0.00827	8.9352	0.00072849
8.952	0.0398	8.952	0.00827	8.952	0.000723617
8.9682	0.03968	8.9682	0.00825	8.9682	0.000726386
8.985	0.03965	8.985	0.00824	8.985	0.000723654
9.0018	0.0397	9.0018	0.00824	9.0018	0.000729785
9.0186	0.03961	9.0186	0.00823	9.0186	0.000727449
9.0354	0.03958	9.0354	0.00823	9.0354	0.00072486
9.0516	0.0396	9.0516	0.00822	9.0516	0.000723904
9.0684	0.03949	9.0684	0.00822	9.0684	0.000724226
9.0852	0.03946	9.0852	0.00822	9.0852	0.000724096
9.102	0.03944	9.102	0.00821	9.102	0.000725463
9.1182	0.03941	9.1182	0.0082	9.1182	0.000723989
9.135	0.03937	9.135	0.0082	9.135	0.000721745
9.1518	0.03934	9.1518	0.00818	9.1518	0.0007213
9.1686	0.03933	9.1686	0.00818	9.1686	0.00072336
9.1854	0.0393	9.1854	0.00817	9.1854	0.000726056
9.2016	0.03928	9.2016	0.00817	9.2016	0.000722948
9.2184	0.03926	9.2184	0.00817	9.2184	0.000725883
9.2352	0.03921	9.2352	0.00815	9.2352	0.000722153
9.252	0.03916	9.252	0.00816	9.252	0.000722112
9.2682	0.03915	9.2682	0.00814	9.2682	0.000721103
9.285	0.0391	9.285	0.00813	9.285	0.000719866
9.3018	0.03906	9.3018	0.00812	9.3018	0.000721502
9.3186	0.03904	9.3186	0.00812	9.3186	0.000723016
9.3354	0.03901	9.3354	0.00811	9.3354	0.000721219
9.3516	0.03897	9.3516	0.00811	9.3516	0.000723022
9.3684	0.03893	9.3684	0.0081	9.3684	0.000719596
9.3852	0.03891	9.3852	0.00809	9.3852	0.000721135
9.402	0.03889	9.402	0.00809	9.402	0.000717559
9.4182	0.03883	9.4182	0.00808	9.4182	0.000718804
9.435	0.03882	9.435	0.00807	9.435	0.000720458
9.4518	0.03878	9.4518	0.00807	9.4518	0.000720453
9.4686	0.03877	9.4686	0.00806	9.4686	0.000717427
9.4854	0.03876	9.4854	0.00805	9.4854	0.000721924
9.5016	0.03889	9.5016	0.00804	9.5016	0.000721778
9.5184	0.03868	9.5184	0.00804	9.5184	0.00071873
9.5352	0.03866	9.5352	0.00804	9.5352	0.000719443
9.552	0.03863	9.552	0.00803	9.552	0.000716102
9.5682	0.03859	9.5682	0.00803	9.5682	0.000718693
9.585	0.03856	9.585	0.00802	9.585	0.000717632
9.6018	0.03854	9.6018	0.00801	9.6018	0.00072082
9.6186	0.03851	9.6186	0.00801	9.6186	0.00072073
9.6354	0.03847	9.6354	0.008	9.6354	0.000716541
9.6516	0.03846	9.6516	0.00799	9.6516	0.000717474
9.6684	0.03843	9.6684	0.00802	9.6684	0.000721395
9.6852	0.03845	9.6852	0.00799	9.6852	0.000717698
9.702	0.03837	9.702	0.00797	9.702	0.000712527
9.7182	0.03833	9.7182	0.00798	9.7182	0.000716493
9.735	0.03829	9.735	0.00797	9.735	0.000714249
9.7518	0.03827	9.7518	0.00796	9.7518	0.000715186
9.7686	0.03824	9.7686	0.00796	9.7686	0.000716992
9.7854	0.03821	9.7854	0.00794	9.7854	0.000713697
9.8016	0.03819	9.8016	0.00794	9.8016	0.000716646
9.8184	0.03823	9.8184	0.00793	9.8184	0.000717057
9.8352	0.03819	9.8352	0.00793	9.8352	0.000718358
9.852	0.03809	9.852	0.00792	9.852	0.000717068
9.8682	0.03805	9.8682	0.00791	9.8682	0.00071727
9.885	0.03805	9.885	0.00791	9.885	0.000717356
9.9018	0.03799	9.9018	0.00791	9.9018	0.000718126
9.9186	0.03796	9.9186	0.0079	9.9186	0.000714631
9.9354	0.03793	9.9354	0.00788	9.9354	0.000713542
9.9516	0.03792	9.9516	0.00788	9.9516	0.000714565
9.9684	0.03788	9.9684	0.00788	9.9684	0.000715687
9.9852	0.03784	9.9852	0.00786	9.9852	0.000715072
10.002	0.03783	10.002	0.00786	10.002	0.000714566
10.0182	0.03778	10.0182	0.00785	10.0182	0.000715984
10.035	0.03776	10.035	0.00785	10.035	0.00071322
10.0518	0.03773	10.0518	0.00785	10.0518	0.000714742
10.0686	0.0377	10.0686	0.00784	10.0686	0.000713705
10.0854	0.03767	10.0854	0.00783	10.0854	0.000713211
10.1016	0.03766	10.1016	0.00782	10.1016	0.000715465
10.1184	0.03762	10.1184	0.00782	10.1184	0.000711724
10.1352	0.03759	10.1352	0.00781	10.1352	0.000715764
10.152	0.03756	10.152	0.00781	10.152	0.00071196
10.1682	0.03754	10.1682	0.00779	10.1682	0.000712216
10.185	0.03751	10.185	0.00779	10.185	0.000713405
10.2018	0.03748	10.2018	0.00779	10.2018	0.000710906
10.2186	0.03749	10.2186	0.00779	10.2186	0.000712283
10.2354	0.03744	10.2354	0.00778	10.2354	0.000713337
10.2516	0.0374	10.2516	0.00778	10.2516	0.000714683
10.2684	0.03737	10.2684	0.00778	10.2684	0.000713427
10.2852	0.03736	10.2852	0.00777	10.2852	0.000713476
10.302	0.03733	10.302	0.00776	10.302	0.000710635
10.3182	0.0373	10.3182	0.00776	10.3182	0.000709907
10.335	0.03728	10.335	0.00775	10.335	0.000710133
10.3518	0.03725	10.3518	0.00774	10.3518	0.00071143
10.3686	0.03722	10.3686	0.00773	10.3686	0.000708161
10.3854	0.03722	10.3854	0.00773	10.3854	0.000710256
10.4016	0.0372	10.4016	0.00773	10.4016	0.000709939
10.4184	0.03717	10.4184	0.00771	10.4184	0.000707806
10.4352	0.03713	10.4352	0.00772	10.4352	0.000708511
10.452	0.0371	10.452	0.0077	10.452	0.000713147
10.4682	0.03708	10.4682	0.0077	10.4682	0.000709735
10.485	0.03706	10.485	0.00769	10.485	0.000708471
10.5018	0.03707	10.5018	0.00769	10.5018	0.0007098
10.5186	0.03701	10.5186	0.00769	10.5186	0.000707008
10.5354	0.03699	10.5354	0.00767	10.5354	0.000706129
10.5516	0.03698	10.5516	0.00767	10.5516	0.000705594
10.5684	0.03692	10.5684	0.00765	10.5684	0.000706866
10.5852	0.0369	10.5852	0.00765	10.5852	0.000705256
10.602	0.03689	10.602	0.00766	10.602	0.000707696
10.6182	0.03687	10.6182	0.00764	10.6182	0.000703983
10.635	0.03688	10.635	0.00764	10.635	0.000709217
10.6518	0.03689	10.6518	0.00763	10.6518	0.000705753
10.6686	0.03682	10.6686	0.00763	10.6686	0.000706034
10.6854	0.0368	10.6854	0.00763	10.6854	0.000705229
10.7016	0.03681	10.7016	0.00762	10.7016	0.000705143
10.7184	0.0368	10.7184	0.00762	10.7184	0.000710968
10.7352	0.03676	10.7352	0.00761	10.7352	0.000704303
10.752	0.03681	10.752	0.00761	10.752	0.000705497
10.7682	0.03667	10.7682	0.0076	10.7682	0.000705461
10.785	0.03666	10.785	0.00759	10.785	0.000707261
10.8018	0.03664	10.8018	0.00759	10.8018	0.000706047
10.8186	0.03658	10.8186	0.00758	10.8186	0.000702895
10.8354	0.03655	10.8354	0.00758	10.8354	0.000703825
10.8516	0.03652	10.8516	0.00757	10.8516	0.000702455
10.8684	0.03649	10.8684	0.00757	10.8684	0.000704358
10.8852	0.03647	10.8852	0.00755	10.8852	0.000702864
10.902	0.03646	10.902	0.00755	10.902	0.00070444
10.9182	0.03642	10.9182	0.00754	10.9182	0.000700874
10.935	0.0364	10.935	0.00754	10.935	0.000703934
10.9518	0.03636	10.9518	0.00754	10.9518	0.000702707
10.9686	0.03634	10.9686	0.00753	10.9686	0.000702803
10.9854	0.0363	10.9854	0.00753	10.9854	0.000702016
11.0016	0.03628	11.0016	0.00752	11.0016	0.000702391
11.0184	0.03626	11.0184	0.00751	11.0184	0.000705681
11.0352	0.03625	11.0352	0.00751	11.0352	0.000701188
11.052	0.03619	11.052	0.0075	11.052	0.000701277
11.0682	0.03619	11.0682	0.0075	11.0682	0.000702118
11.085	0.03623	11.085	0.00749	11.085	0.000704537
11.1018	0.0362	11.1018	0.00749	11.1018	0.000702083
11.1186	0.03618	11.1186	0.00748	11.1186	0.000701115
11.1354	0.03616	11.1354	0.00747	11.1354	0.000698616
11.1516	0.0361	11.1516	0.00748	11.1516	0.000696947
11.1684	0.03612	11.1684	0.00746	11.1684	0.000700252
11.1852	0.03605	11.1852	0.00746	11.1852	0.000700019
11.202	0.03603	11.202	0.00746	11.202	0.000703296
11.2182	0.03601	11.2182	0.00745	11.2182	0.000698396
11.235	0.03597	11.235	0.00745	11.235	0.000696263
11.2518	0.03594	11.2518	0.00744	11.2518	0.0006971
11.2686	0.03591	11.2686	0.00744	11.2686	0.000698162
11.2854	0.03591	11.2854	0.00743	11.2854	0.000698765
11.3016	0.03587	11.3016	0.00743	11.3016	0.000698197
11.3184	0.03584	11.3184	0.00742	11.3184	0.000695101
11.3352	0.03587	11.3352	0.00741	11.3352	0.000698829
11.352	0.0358	11.352	0.00741	11.352	0.000700616
11.3682	0.03577	11.3682	0.0074	11.3682	0.000700867
11.385	0.03575	11.385	0.00741	11.385	0.000698699
11.4018	0.03574	11.4018	0.00743	11.4018	0.000697458
11.4186	0.0357	11.4186	0.00739	11.4186	0.000697757
11.4354	0.03568	11.4354	0.00739	11.4354	0.00069955
11.4516	0.03565	11.4516	0.00738	11.4516	0.000697537
11.4684	0.03562	11.4684	0.00737	11.4684	0.000697844
11.4852	0.0356	11.4852	0.00737	11.4852	0.000698089
11.502	0.03557	11.502	0.00736	11.502	0.000699685
11.5182	0.03558	11.5182	0.00736	11.5182	0.000699758
11.535	0.03553	11.535	0.00735	11.535	0.000698824
11.5518	0.03551	11.5518	0.00735	11.5518	0.000695548
11.5686	0.03551	11.5686	0.00735	11.5686	0.000696047
11.5854	0.03546	11.5854	0.00734	11.5854	0.00069938
11.6016	0.03545	11.6016	0.00734	11.6016	0.000697221
11.6184	0.03541	11.6184	0.00734	11.6184	0.000696811
11.6352	0.03541	11.6352	0.00733	11.6352	0.000697595
11.652	0.03546	11.652	0.00732	11.652	0.000694606
11.6682	0.03535	11.6682	0.00732	11.6682	0.000699341
11.685	0.03534	11.685	0.00731	11.685	0.000696466
11.7018	0.03531	11.7018	0.0073	11.7018	0.000699304
11.7186	0.03529	11.7186	0.0073	11.7186	0.00069641
11.7354	0.03527	11.7354	0.00729	11.7354	0.000698318
11.7516	0.03534	11.7516	0.00729	11.7516	0.000695285
11.7684	0.03523	11.7684	0.00729	11.7684	0.000696739
11.7852	0.03523	11.7852	0.00728	11.7852	0.000696048
11.802	0.03518	11.802	0.00728	11.802	0.000691411
11.8182	0.03516	11.8182	0.00727	11.8182	0.00069385
11.835	0.03514	11.835	0.00726	11.835	0.000698041
11.8518	0.03512	11.8518	0.00726	11.8518	0.000689088
11.8686	0.0351	11.8686	0.00725	11.8686	0.000691421
11.8854	0.03508	11.8854	0.00725	11.8854	0.000692828
11.9016	0.03508	11.9016	0.00724	11.9016	0.000697102
11.9184	0.03504	11.9184	0.00724	11.9184	0.000691984
11.9352	0.03502	11.9352	0.00724	11.9352	0.000692998
11.952	0.035	11.952	0.00724	11.952	0.000693203
11.9682	0.03498	11.9682	0.00723	11.9682	0.0006932
11.985	0.03495	11.985	0.00723	11.985	0.000694441
12.0018	0.03493	12.0018	0.00722	12.0018	0.000690055
12.0186	0.03491	12.0186	0.00721	12.0186	0.000692872
12.0354	0.03489	12.0354	0.00721	12.0354	0.000693308
12.0516	0.03487	12.0516	0.0072	12.0516	0.000693215
12.0684	0.03486	12.0684	0.00721	12.0684	0.000692083
12.0852	0.03483	12.0852	0.0072	12.0852	0.000692545
12.102	0.03482	12.102	0.0072	12.102	0.000689142
12.1182	0.03479	12.1182	0.00719	12.1182	0.000692097
12.135	0.03478	12.135	0.00719	12.135	0.000693309
12.1518	0.03474	12.1518	0.00718	12.1518	0.000691167
12.1686	0.03473	12.1686	0.00718	12.1686	0.000689333
12.1854	0.03472	12.1854	0.00717	12.1854	0.00069327
12.2016	0.03469	12.2016	0.00716	12.2016	0.00068877
12.2184	0.03467	12.2184	0.00716	12.2184	0.00068756
12.2352	0.03464	12.2352	0.00716	12.2352	0.000688828
12.252	0.03462	12.252	0.00715	12.252	0.000690137
12.2682	0.03477	12.2682	0.00715	12.2682	0.000693949
12.285	0.03458	12.285	0.00714	12.285	0.000688682
12.3018	0.03456	12.3018	0.00714	12.3018	0.000688311
12.3186	0.03454	12.3186	0.00713	12.3186	0.000690383
12.3354	0.03452	12.3354	0.00713	12.3354	0.000688603
12.3516	0.03449	12.3516	0.00713	12.3516	0.000691856
12.3684	0.03447	12.3684	0.00713	12.3684	0.000688797
12.3852	0.03446	12.3852	0.00712	12.3852	0.000687521
12.402	0.03444	12.402	0.00712	12.402	0.000687047
12.4182	0.03441	12.4182	0.00711	12.4182	0.000689555
12.435	0.03439	12.435	0.00713	12.435	0.000687424
12.4518	0.03437	12.4518	0.0071	12.4518	0.000685415
12.4686	0.03435	12.4686	0.0071	12.4686	0.000685101
12.4854	0.03433	12.4854	0.0071	12.4854	0.000686554
12.5016	0.03432	12.5016	0.00709	12.5016	0.000686956
12.5184	0.03429	12.5184	0.00709	12.5184	0.000687885
12.5352	0.03428	12.5352	0.00708	12.5352	0.000687254
12.552	0.03425	12.552	0.00707	12.552	0.000687417
12.5682	0.03425	12.5682	0.00708	12.5682	0.000689946
12.585	0.03424	12.585	0.00707	12.585	0.0006854
12.6018	0.03424	12.6018	0.00706	12.6018	0.000690027
12.6186	0.03419	12.6186	0.00706	12.6186	0.00068976
12.6354	0.03416	12.6354	0.00706	12.6354	0.000686504
12.6516	0.03415	12.6516	0.00705	12.6516	0.000687618
12.6684	0.03412	12.6684	0.00704	12.6684	0.000686751
12.6852	0.0341	12.6852	0.00704	12.6852	0.000684133
12.702	0.03414	12.702	0.00703	12.702	0.000685133
12.7182	0.03408	12.7182	0.00703	12.7182	0.000686478
12.735	0.03407	12.735	0.00703	12.735	0.000683356
12.7518	0.03404	12.7518	0.00702	12.7518	0.000684442
12.7686	0.03401	12.7686	0.00701	12.7686	0.000686606
12.7854	0.03407	12.7854	0.00701	12.7854	0.000682491
12.8016	0.03397	12.8016	0.00701	12.8016	0.000686922
12.8184	0.03394	12.8184	0.007	12.8184	0.000683407
12.8352	0.03394	12.8352	0.007	12.8352	0.000683291
12.852	0.03391	12.852	0.007	12.852	0.000686404
12.8682	0.03391	12.8682	0.007	12.8682	0.000684695
12.885	0.03387	12.885	0.00698	12.885	0.00068744
12.9018	0.03387	12.9018	0.00698	12.9018	0.000682409
12.9186	0.03383	12.9186	0.00698	12.9186	0.000685541
12.9354	0.03382	12.9354	0.00697	12.9354	0.000681821
12.9516	0.03379	12.9516	0.00697	12.9516	0.000680172
12.9684	0.03378	12.9684	0.00696	12.9684	0.000685224
12.9852	0.03375	12.9852	0.00697	12.9852	0.000681921
13.002	0.03374	13.002	0.00696	13.002	0.000685337
13.0182	0.03373	13.0182	0.00695	13.0182	0.000681985
13.035	0.0337	13.035	0.00695	13.035	0.000682975
13.0518	0.03372	13.0518	0.00694	13.0518	0.000682427
13.0686	0.03366	13.0686	0.00694	13.0686	0.000681232
13.0854	0.03365	13.0854	0.00694	13.0854	0.000682697
13.1016	0.03363	13.1016	0.00693	13.1016	0.000684165
13.1184	0.03362	13.1184	0.00694	13.1184	0.000682328
13.1352	0.03359	13.1352	0.00693	13.1352	0.000680531
13.152	0.03359	13.152	0.00692	13.152	0.000681375
13.1682	0.03365	13.1682	0.00694	13.1682	0.00068164
13.185	0.03363	13.185	0.00691	13.185	0.000678781
13.2018	0.03363	13.2018	0.00691	13.2018	0.000682027
13.2186	0.03359	13.2186	0.0069	13.2186	0.000680459
13.2354	0.03359	13.2354	0.0069	13.2354	0.000680128
13.2516	0.03356	13.2516	0.0069	13.2516	0.000682066
13.2684	0.03354	13.2684	0.00689	13.2684	0.000680445
13.2852	0.03352	13.2852	0.0069	13.2852	0.000678812
13.302	0.0335	13.302	0.00691	13.302	0.00067924
13.3182	0.03348	13.3182	0.00689	13.3182	0.000683548
13.335	0.03346	13.335	0.00688	13.335	0.000677573
13.3518	0.03344	13.3518	0.00688	13.3518	0.000680982
13.3686	0.03343	13.3686	0.00687	13.3686	0.000679312
13.3854	0.03341	13.3854	0.00687	13.3854	0.000678038
13.4016	0.03341	13.4016	0.00686	13.4016	0.000679146
13.4184	0.03345	13.4184	0.00685	13.4184	0.00067587
13.4352	0.03336	13.4352	0.00685	13.4352	0.00067801
13.452	0.03334	13.452	0.00685	13.452	0.00067977
13.4682	0.03334	13.4682	0.00684	13.4682	0.000677808
13.485	0.0333	13.485	0.00684	13.485	0.00067926
13.5018	0.03328	13.5018	0.00684	13.5018	0.000679268
13.5186	0.03327	13.5186	0.00683	13.5186	0.000676747
13.5354	0.03324	13.5354	0.00683	13.5354	0.000678732
13.5516	0.03325	13.5516	0.00683	13.5516	0.000677022
13.5684	0.03321	13.5684	0.00682	13.5684	0.000679827
13.5852	0.03322	13.5852	0.00682	13.5852	0.000675043
13.602	0.03318	13.602	0.00681	13.602	0.000677458
13.6182	0.03316	13.6182	0.00681	13.6182	0.000674534
13.635	0.03314	13.635	0.0068	13.635	0.00067809
13.6518	0.03316	13.6518	0.0068	13.6518	0.000671759
13.6686	0.03313	13.6686	0.0068	13.6686	0.000676105
13.6854	0.0331	13.6854	0.00679	13.6854	0.000681613
13.7016	0.03306	13.7016	0.00679	13.7016	0.000677216
13.7184	0.03304	13.7184	0.00679	13.7184	0.00067328
13.7352	0.03303	13.7352	0.00678	13.7352	0.000674511
13.752	0.03301	13.752	0.00678	13.752	0.000674966
13.7682	0.03299	13.7682	0.00677	13.7682	0.000673066
13.785	0.03298	13.785	0.00677	13.785	0.000674944
13.8018	0.03296	13.8018	0.00677	13.8018	0.000674953
13.8186	0.03295	13.8186	0.00676	13.8186	0.000672614
13.8354	0.03294	13.8354	0.00677	13.8354	0.000675194
13.8516	0.03294	13.8516	0.00676	13.8516	0.000675202
13.8684	0.0329	13.8684	0.00677	13.8684	0.000674534
13.8852	0.03288	13.8852	0.00675	13.8852	0.000675091
13.902	0.03286	13.902	0.00675	13.902	0.000673651
13.9182	0.03285	13.9182	0.00675	13.9182	0.000673199
13.935	0.03282	13.935	0.00674	13.935	0.000671927
13.9518	0.03281	13.9518	0.00674	13.9518	0.000673554
13.9686	0.03279	13.9686	0.00674	13.9686	0.000671542
13.9854	0.03278	13.9854	0.00673	13.9854	0.000672671
14.0016	0.03276	14.0016	0.00672	14.0016	0.000669849
14.0184	0.03276	14.0184	0.00672	14.0184	0.00067214
14.0352	0.03285	14.0352	0.00673	14.0352	0.000673214
14.052	0.03312	14.052	0.00672	14.052	0.000674787
14.0682	0.03269	14.0682	0.00671	14.0682	0.000672019
14.085	0.03266	14.085	0.00671	14.085	0.000672829
14.1018	0.03265	14.1018	0.0067	14.1018	0.00067203
14.1186	0.03263	14.1186	0.0067	14.1186	0.000670586
14.1354	0.03261	14.1354	0.0067	14.1354	0.000672046
14.1516	0.03259	14.1516	0.0067	14.1516	0.000672672
14.1684	0.03259	14.1684	0.00669	14.1684	0.00067179
14.1852	0.03255	14.1852	0.00669	14.1852	0.000671304
14.202	0.03253	14.202	0.00668	14.202	0.000672428
14.2182	0.03252	14.2182	0.00668	14.2182	0.000671554
14.235	0.03251	14.235	0.00668	14.235	0.000671587
14.2518	0.03248	14.2518	0.00667	14.2518	0.000670577
14.2686	0.03247	14.2686	0.00667	14.2686	0.00066942
14.2854	0.03248	14.2854	0.00667	14.2854	0.000671021
14.3016	0.03245	14.3016	0.00666	14.3016	0.00067166
14.3184	0.03242	14.3184	0.00666	14.3184	0.000671163
14.3352	0.0324	14.3352	0.00666	14.3352	0.000671713
14.352	0.03242	14.352	0.00665	14.352	0.000667843
14.3682	0.03237	14.3682	0.00665	14.3682	0.000667822
14.385	0.03236	14.385	0.00664	14.385	0.000671364
14.4018	0.03234	14.4018	0.00664	14.4018	0.000668885
14.4186	0.03234	14.4186	0.00664	14.4186	0.000668435
14.4354	0.0323	14.4354	0.00664	14.4354	0.000668587
14.4516	0.03229	14.4516	0.00663	14.4516	0.000671765
14.4684	0.03228	14.4684	0.00663	14.4684	0.000667788
14.4852	0.03226	14.4852	0.00663	14.4852	0.000670921
14.502	0.03224	14.502	0.00663	14.502	0.000666144
14.5182	0.03224	14.5182	0.00662	14.5182	0.000670035
14.535	0.03224	14.535	0.00661	14.535	0.000668442
14.5518	0.0323	14.5518	0.00661	14.5518	0.000670639
14.5686	0.03218	14.5686	0.00661	14.5686	0.000668359
14.5854	0.03217	14.5854	0.0066	14.5854	0.000669962
14.6016	0.03215	14.6016	0.0066	14.6016	0.000670238
14.6184	0.03214	14.6184	0.0066	14.6184	0.000669963
14.6352	0.03212	14.6352	0.0066	14.6352	0.000668646
14.652	0.03211	14.652	0.00659	14.652	0.000669056
14.6682	0.03212	14.6682	0.00657	14.6682	0.000666538
14.685	0.03228	14.685	0.00657	14.685	0.000668771
14.7018	0.03206	14.7018	0.00657	14.7018	0.00066628
14.7186	0.03204	14.7186	0.00657	14.7186	0.000669089
14.7354	0.03203	14.7354	0.00656	14.7354	0.000669781
14.7516	0.03204	14.7516	0.00656	14.7516	0.000666862
14.7684	0.03203	14.7684	0.00656	14.7684	0.000666217
14.7852	0.03201	14.7852	0.00655	14.7852	0.000666497
14.802	0.03202	14.802	0.00655	14.802	0.000665808
14.8182	0.03199	14.8182	0.00655	14.8182	0.000667169
14.835	0.03197	14.835	0.00654	14.835	0.000665423
14.8518	0.03196	14.8518	0.00654	14.8518	0.000667597
14.8686	0.03195	14.8686	0.00653	14.8686	0.000665661
14.8854	0.03193	14.8854	0.00656	14.8854	0.000667664
14.9016	0.03191	14.9016	0.00653	14.9016	0.000664589
14.9184	0.03189	14.9184	0.00653	14.9184	0.000664735
14.9352	0.03187	14.9352	0.00652	14.9352	0.000664892
14.952	0.03185	14.952	0.00652	14.952	0.000663402
14.9682	0.03184	14.9682	0.00652	14.9682	0.000664153
14.985	0.03181	14.985	0.00652	14.985	0.000667478
15.0018	0.0318	15.0018	0.00651	15.0018	0.000664697
15.0186	0.03178	15.0186	0.00651	15.0186	0.000665868
15.0354	0.03177	15.0354	0.00651	15.0354	0.000666075
15.0516	0.03175	15.0516	0.0065	15.0516	0.000666658
15.0684	0.03174	15.0684	0.00651	15.0684	0.000664514
15.0852	0.03176	15.0852	0.00649	15.0852	0.000665443
15.102	0.03175	15.102	0.00649	15.102	0.000663917
15.1182	0.03172	15.1182	0.00651	15.1182	0.000664028
15.135	0.03171	15.135	0.00649	15.135	0.000665182
15.1518	0.03168	15.1518	0.00648	15.1518	0.000661903
15.1686	0.03167	15.1686	0.00648	15.1686	0.000660662
15.1854	0.03166	15.1854	0.00647	15.1854	0.000666592
15.2016	0.03164	15.2016	0.00647	15.2016	0.000660149
15.2184	0.03165	15.2184	0.00647	15.2184	0.000660236
15.2352	0.03161	15.2352	0.00646	15.2352	0.000663914
15.252	0.03159	15.252	0.00646	15.252	0.000663984
15.2682	0.03158	15.2682	0.00645	15.2682	0.000660281
15.285	0.03157	15.285	0.00645	15.285	0.000661903
15.3018	0.03156	15.3018	0.00644	15.3018	0.000662076
15.3186	0.03154	15.3186	0.00645	15.3186	0.000662035
15.3354	0.03153	15.3354	0.00644	15.3354	0.000658948
15.3516	0.03155	15.3516	0.00644	15.3516	0.000659089
15.3684	0.0315	15.3684	0.00644	15.3684	0.000661521
15.3852	0.03148	15.3852	0.00642	15.3852	0.000660348
15.402	0.03147	15.402	0.00643	15.402	0.000662512
15.4182	0.03146	15.4182	0.00643	15.4182	0.000661253
15.435	0.03145	15.435	0.00642	15.435	0.000659151
15.4518	0.03143	15.4518	0.00643	15.4518	0.000659628
15.4686	0.03141	15.4686	0.00641	15.4686	0.000662419
15.4854	0.0315	15.4854	0.00641	15.4854	0.000657526
15.5016	0.03137	15.5016	0.00641	15.5016	0.000657483
15.5184	0.03138	15.5184	0.00641	15.5184	0.000659266
15.5352	0.03135	15.5352	0.0064	15.5352	0.000656544
15.552	0.03133	15.552	0.0064	15.552	0.000658355
15.5682	0.03132	15.5682	0.0064	15.5682	0.000655646
15.585	0.0313	15.585	0.0064	15.585	0.000655757
15.6018	0.03128	15.6018	0.00638	15.6018	0.000658056
15.6186	0.03127	15.6186	0.00639	15.6186	0.000659615
15.6354	0.03124	15.6354	0.00639	15.6354	0.000657727
15.6516	0.03127	15.6516	0.00638	15.6516	0.000657125
15.6684	0.03123	15.6684	0.00638	15.6684	0.000656639
15.6852	0.0312	15.6852	0.00639	15.6852	0.000659197
15.702	0.03133	15.702	0.00638	15.702	0.000657547
15.7182	0.03118	15.7182	0.00638	15.7182	0.00065654
15.735	0.03115	15.735	0.00637	15.735	0.000659014
15.7518	0.03113	15.7518	0.00637	15.7518	0.000657075
15.7686	0.03112	15.7686	0.00636	15.7686	0.000655403
15.7854	0.03111	15.7854	0.00636	15.7854	0.000656898
15.8016	0.03112	15.8016	0.00636	15.8016	0.000657511
15.8184	0.0311	15.8184	0.00635	15.8184	0.00065581
15.8352	0.03109	15.8352	0.00635	15.8352	0.000655662
15.852	0.03106	15.852	0.00635	15.852	0.000656096
15.8682	0.03104	15.8682	0.00634	15.8682	0.000655474
15.885	0.03102	15.885	0.00634	15.885	0.000656332
15.9018	0.03101	15.9018	0.00635	15.9018	0.000656711
15.9186	0.031	15.9186	0.00634	15.9186	0.000653747
15.9354	0.03098	15.9354	0.00633	15.9354	0.000657271
15.9516	0.03103	15.9516	0.00633	15.9516	0.000657633
15.9684	0.03096	15.9684	0.00633	15.9684	0.000656986
15.9852	0.03094	15.9852	0.00632	15.9852	0.000653552
16.002	0.03094	16.002	0.00633	16.002	0.00065468
16.0182	0.03093	16.0182	0.00633	16.0182	0.000655097
16.035	0.03089	16.035	0.00633	16.035	0.000653441
16.0518	0.03089	16.0518	0.00631	16.0518	0.00065483
16.0686	0.03087	16.0686	0.00631	16.0686	0.000656106
16.0854	0.03086	16.0854	0.00631	16.0854	0.000654359
16.1016	0.03084	16.1016	0.0063	16.1016	0.000654623
16.1184	0.03082	16.1184	0.0063	16.1184	0.000653518
16.1352	0.03081	16.1352	0.00629	16.1352	0.00065281
16.152	0.03079	16.152	0.00629	16.152	0.000650931
16.1682	0.03078	16.1682	0.00629	16.1682	0.000652855
16.185	0.03077	16.185	0.00628	16.185	0.000652373
16.2018	0.03075	16.2018	0.00628	16.2018	0.000650564
16.2186	0.03073	16.2186	0.00628	16.2186	0.000651888
16.2354	0.03075	16.2354	0.00628	16.2354	0.000652321
16.2516	0.0307	16.2516	0.00627	16.2516	0.00065178
16.2684	0.03069	16.2684	0.00627	16.2684	0.000649092
16.2852	0.03069	16.2852	0.00627	16.2852	0.000652561
16.302	0.03066	16.302	0.00627	16.302	0.000650473
16.3182	0.03065	16.3182	0.00627	16.3182	0.000650599
16.335	0.03064	16.335	0.00626	16.335	0.000652999
16.3518	0.03062	16.3518	0.00626	16.3518	0.000651941
16.3686	0.03061	16.3686	0.00625	16.3686	0.000654569
16.3854	0.03059	16.3854	0.00625	16.3854	0.000653191
16.4016	0.03058	16.4016	0.00625	16.4016	0.000650987
16.4184	0.03056	16.4184	0.00624	16.4184	0.000651587
16.4352	0.03055	16.4352	0.00624	16.4352	0.000648712
16.452	0.03054	16.452	0.00625	16.452	0.00064949
16.4682	0.03052	16.4682	0.00624	16.4682	0.000650824
16.485	0.03051	16.485	0.00624	16.485	0.000651245
16.5018	0.03049	16.5018	0.00624	16.5018	0.00064832
16.5186	0.03048	16.5186	0.00624	16.5186	0.000649162
16.5354	0.03047	16.5354	0.00623	16.5354	0.000649567
16.5516	0.03045	16.5516	0.00626	16.5516	0.000649198
16.5684	0.03044	16.5684	0.00622	16.5684	0.000648444
16.5852	0.03042	16.5852	0.00622	16.5852	0.000653701
16.602	0.03042	16.602	0.00621	16.602	0.000649506
16.6182	0.03039	16.6182	0.00621	16.6182	0.000650348
16.635	0.03037	16.635	0.00622	16.635	0.000647358
16.6518	0.03037	16.6518	0.0062	16.6518	0.000650961
16.6686	0.03037	16.6686	0.00621	16.6686	0.000649872
16.6854	0.03033	16.6854	0.0062	16.6854	0.000650436
16.7016	0.03032	16.7016	0.0062	16.7016	0.000649623
16.7184	0.03031	16.7184	0.0062	16.7184	0.000648931
16.7352	0.03029	16.7352	0.00619	16.7352	0.000651718
16.752	0.03029	16.752	0.00619	16.752	0.00064839
16.7682	0.03027	16.7682	0.00618	16.7682	0.000648858
16.785	0.03025	16.785	0.00618	16.785	0.000648893
16.8018	0.0303	16.8018	0.00618	16.8018	0.000645938
16.8186	0.03023	16.8186	0.00618	16.8186	0.000645554
16.8354	0.03025	16.8354	0.00617	16.8354	0.000649499
16.8516	0.03021	16.8516	0.00617	16.8516	0.000648046
16.8684	0.03021	16.8684	0.00617	16.8684	0.000645293
16.8852	0.03018	16.8852	0.00617	16.8852	0.000646018
16.902	0.03017	16.902	0.00617	16.902	0.000645776
16.9182	0.03016	16.9182	0.00616	16.9182	0.000638922
16.935	0.03014	16.935	0.00616	16.935	0.000648681
16.9518	0.03012	16.9518	0.00616	16.9518	0.000648325
16.9686	0.03011	16.9686	0.00616	16.9686	0.000648056
16.9854	0.03009	16.9854	0.00615	16.9854	0.000648707
17.0016	0.03008	17.0016	0.00615	17.0016	0.00064374
17.0184	0.03007	17.0184	0.00615	17.0184	0.00064567
17.0352	0.03006	17.0352	0.00614	17.0352	0.000648916
17.052	0.03004	17.052	0.00614	17.052	0.000646435
17.0682	0.03003	17.0682	0.00614	17.0682	0.000645292
17.085	0.03002	17.085	0.00614	17.085	0.000642359
17.1018	0.03001	17.1018	0.00613	17.1018	0.000650467
17.1186	0.02999	17.1186	0.00613	17.1186	0.000647232
17.1354	0.02997	17.1354	0.00613	17.1354	0.000643072
17.1516	0.02998	17.1516	0.00613	17.1516	0.000643802
17.1684	0.02995	17.1684	0.00612	17.1684	0.000643917
17.1852	0.02993	17.1852	0.00612	17.1852	0.000645373
17.202	0.02992	17.202	0.00614	17.202	0.000646144
17.2182	0.0299	17.2182	0.00612	17.2182	0.000642389
17.235	0.0299	17.235	0.00612	17.235	0.000642087
17.2518	0.02988	17.2518	0.00612	17.2518	0.000644202
17.2686	0.02988	17.2686	0.00611	17.2686	0.000640754
17.2854	0.02986	17.2854	0.00611	17.2854	0.000640367
17.3016	0.02984	17.3016	0.00611	17.3016	0.000641557
17.3184	0.02982	17.3184	0.0061	17.3184	0.000644704
17.3352	0.02982	17.3352	0.0061	17.3352	0.000646225
17.352	0.02981	17.352	0.0061	17.352	0.000640303
17.3682	0.02979	17.3682	0.0061	17.3682	0.000648445
17.385	0.02977	17.385	0.00609	17.385	0.000641815
17.4018	0.02976	17.4018	0.00608	17.4018	0.000641446
17.4186	0.02975	17.4186	0.00609	17.4186	0.000643457
17.4354	0.02974	17.4354	0.00609	17.4354	0.000639329
17.4516	0.02972	17.4516	0.00608	17.4516	0.000644624
17.4684	0.02973	17.4684	0.00608	17.4684	0.000643027
17.4852	0.02969	17.4852	0.00608	17.4852	0.000645936
17.502	0.02971	17.502	0.00607	17.502	0.000641843
17.5182	0.02967	17.5182	0.00607	17.5182	0.000641419
17.535	0.02982	17.535	0.00607	17.535	0.000640706
17.5518	0.02964	17.5518	0.00607	17.5518	0.000642724
17.5686	0.02963	17.5686	0.00606	17.5686	0.000643223
17.5854	0.02962	17.5854	0.00606	17.5854	0.000639193
17.6016	0.0296	17.6016	0.00606	17.6016	0.000639771
17.6184	0.02959	17.6184	0.00606	17.6184	0.000640823
17.6352	0.02958	17.6352	0.00605	17.6352	0.000639871
17.652	0.02956	17.652	0.00605	17.652	0.00063803
17.6682	0.02955	17.6682	0.00605	17.6682	0.000637884
17.685	0.02954	17.685	0.00605	17.685	0.000640002
17.7018	0.02952	17.7018	0.00605	17.7018	0.000636343
17.7186	0.02951	17.7186	0.00604	17.7186	0.000638135
17.7354	0.02952	17.7354	0.00604	17.7354	0.000637459
17.7516	0.02949	17.7516	0.00604	17.7516	0.000639115
17.7684	0.02948	17.7684	0.00604	17.7684	0.000637217
17.7852	0.02947	17.7852	0.00603	17.7852	0.000633555
17.802	0.02945	17.802	0.00603	17.802	0.00063885
17.8182	0.02944	17.8182	0.00603	17.8182	0.00063736
17.835	0.02947	17.835	0.00602	17.835	0.000637989
17.8518	0.02943	17.8518	0.00605	17.8518	0.000635729
17.8686	0.02944	17.8686	0.00602	17.8686	0.000637156
17.8854	0.0294	17.8854	0.00602	17.8854	0.000638974
17.9016	0.02938	17.9016	0.00601	17.9016	0.000636559
17.9184	0.02937	17.9184	0.00601	17.9184	0.000636849
17.9352	0.02936	17.9352	0.00601	17.9352	0.000635328
17.952	0.02934	17.952	0.00601	17.952	0.000636144
17.9682	0.02933	17.9682	0.00601	17.9682	0.000636267
17.985	0.02934	17.985	0.006	17.985	0.000636296
18.0018	0.0293	18.0018	0.00601	18.0018	0.000633239
18.0186	0.02929	18.0186	0.006	18.0186	0.000636083
18.0354	0.02929	18.0354	0.006	18.0354	0.000635341
18.0516	0.02935	18.0516	0.006	18.0516	0.000635631
18.0684	0.02936	18.0684	0.006	18.0684	0.000634637
18.0852	0.02935	18.0852	0.006	18.0852	0.000633189
18.102	0.02944	18.102	0.00599	18.102	0.000633444
18.1182	0.02923	18.1182	0.00599	18.1182	0.000633156
18.135	0.02921	18.135	0.00599	18.135	0.000636438
18.1518	0.02919	18.1518	0.00598	18.1518	0.000633873
18.1686	0.02923	18.1686	0.00598	18.1686	0.000631754
18.1854	0.02917	18.1854	0.00597	18.1854	0.000635177
18.2016	0.02916	18.2016	0.00597	18.2016	0.000636391
18.2184	0.02915	18.2184	0.00597	18.2184	0.000631774
18.2352	0.02913	18.2352	0.00596	18.2352	0.000633252
18.252	0.02912	18.252	0.00596	18.252	0.000633509
18.2682	0.02911	18.2682	0.00596	18.2682	0.000634779
18.285	0.0291	18.285	0.00596	18.285	0.000635626
18.3018	0.02908	18.3018	0.00596	18.3018	0.000633178
18.3186	0.02907	18.3186	0.00597	18.3186	0.000634679
18.3354	0.02906	18.3354	0.00596	18.3354	0.000633586
18.3516	0.02905	18.3516	0.00596	18.3516	0.000633404
18.3684	0.02903	18.3684	0.00595	18.3684	0.000635002
18.3852	0.02902	18.3852	0.00595	18.3852	0.000633048
18.402	0.02901	18.402	0.00595	18.402	0.000630516
18.4182	0.029	18.4182	0.00594	18.4182	0.000633038
18.435	0.029	18.435	0.00594	18.435	0.000630922
18.4518	0.02898	18.4518	0.00594	18.4518	0.000633342
18.4686	0.02896	18.4686	0.00594	18.4686	0.000633651
18.4854	0.02895	18.4854	0.00594	18.4854	0.000630965
18.5016	0.02894	18.5016	0.00593	18.5016	0.000633159
18.5184	0.02893	18.5184	0.00593	18.5184	0.000627621
18.5352	0.02891	18.5352	0.00592	18.5352	0.000630809
18.552	0.0289	18.552	0.00592	18.552	0.000631494
18.5682	0.02889	18.5682	0.00593	18.5682	0.00063066
18.585	0.02888	18.585	0.00592	18.585	0.000628553
18.6018	0.02887	18.6018	0.00592	18.6018	0.000632435
18.6186	0.02886	18.6186	0.00592	18.6186	0.000629701
18.6354	0.02885	18.6354	0.00591	18.6354	0.000630545
18.6516	0.02883	18.6516	0.00591	18.6516	0.000631477
18.6684	0.02882	18.6684	0.00591	18.6684	0.000632366
18.6852	0.02881	18.6852	0.00591	18.6852	0.000629549
18.702	0.02879	18.702	0.00591	18.702	0.000629888
18.7182	0.02878	18.7182	0.00591	18.7182	0.000629971
18.735	0.02878	18.735	0.00592	18.735	0.000630524
18.7518	0.02876	18.7518	0.00589	18.7518	0.000628083
18.7686	0.02875	18.7686	0.00589	18.7686	0.00063012
18.7854	0.02873	18.7854	0.00589	18.7854	0.000631402
18.8016	0.02873	18.8016	0.00588	18.8016	0.000626968
18.8184	0.02871	18.8184	0.00588	18.8184	0.000630213
18.8352	0.0287	18.8352	0.00589	18.8352	0.000630321
18.852	0.02869	18.852	0.00588	18.852	0.000628044
18.8682	0.02868	18.8682	0.00588	18.8682	0.000628594
18.885	0.02868	18.885	0.00587	18.885	0.000628123
18.9018	0.02865	18.9018	0.00587	18.9018	0.000627038
18.9186	0.02864	18.9186	0.00586	18.9186	0.000631928
18.9354	0.02863	18.9354	0.00587	18.9354	0.000630421
18.9516	0.02863	18.9516	0.00586	18.9516	0.000630034
18.9684	0.02862	18.9684	0.00587	18.9684	0.000628994
18.9852	0.0286	18.9852	0.00586	18.9852	0.000629979
19.002	0.02863	19.002	0.00586	19.002	0.000627636
19.0182	0.02862	19.0182	0.00586	19.0182	0.000628189
19.035	0.02859	19.035	0.00586	19.035	0.000629803
19.0518	0.02859	19.0518	0.00585	19.0518	0.000626817
19.0686	0.02856	19.0686	0.00585	19.0686	0.000628614
19.0854	0.02871	19.0854	0.00585	19.0854	0.00062664
19.1016	0.02852	19.1016	0.00585	19.1016	0.000629718
19.1184	0.02851	19.1184	0.00584	19.1184	0.000628764
19.1352	0.0285	19.1352	0.00584	19.1352	0.000626046
19.152	0.0285	19.152	0.00583	19.152	0.000626462
19.1682	0.02848	19.1682	0.00584	19.1682	0.000627914
19.185	0.02847	19.185	0.00584	19.185	0.000628487
19.2018	0.02849	19.2018	0.00584	19.2018	0.000626232
19.2186	0.02846	19.2186	0.00583	19.2186	0.000626149
19.2354	0.02844	19.2354	0.00583	19.2354	0.000625073
19.2516	0.02843	19.2516	0.00581	19.2516	0.000624359
19.2684	0.02841	19.2684	0.00581	19.2684	0.000625763
19.2852	0.02845	19.2852	0.00581	19.2852	0.000626396
19.302	0.02839	19.302	0.00581	19.302	0.000628388
19.3182	0.02838	19.3182	0.00581	19.3182	0.00062686
19.335	0.02837	19.335	0.0058	19.335	0.000625697
19.3518	0.02836	19.3518	0.0058	19.3518	0.000625743
19.3686	0.02835	19.3686	0.0058	19.3686	0.000623324
19.3854	0.02834	19.3854	0.0058	19.3854	0.000624836
19.4016	0.02838	19.4016	0.0058	19.4016	0.000628949
19.4184	0.02833	19.4184	0.00579	19.4184	0.000625654
19.4352	0.02831	19.4352	0.00579	19.4352	0.000628558
19.452	0.0283	19.452	0.00579	19.452	0.000624151
19.4682	0.02829	19.4682	0.00579	19.4682	0.000624848
19.485	0.02827	19.485	0.00579	19.485	0.000622518
19.5018	0.02826	19.5018	0.00577	19.5018	0.000623817
19.5186	0.02826	19.5186	0.00577	19.5186	0.000624742
19.5354	0.02824	19.5354	0.00578	19.5354	0.000627039
19.5516	0.02823	19.5516	0.00578	19.5516	0.000621169
19.5684	0.02825	19.5684	0.00578	19.5684	0.000620343
19.5852	0.02821	19.5852	0.00578	19.5852	0.000619991
19.602	0.0282	19.602	0.00577	19.602	0.000620847
19.6182	0.02819	19.6182	0.00577	19.6182	0.000624238
19.635	0.02817	19.635	0.00577	19.635	0.000623565
19.6518	0.02817	19.6518	0.00577	19.6518	0.000623751
19.6686	0.02815	19.6686	0.00576	19.6686	0.000621738
19.6854	0.02814	19.6854	0.00576	19.6854	0.00062351
19.7016	0.02813	19.7016	0.00576	19.7016	0.000623466
19.7184	0.02811	19.7184	0.00576	19.7184	0.000626573
19.7352	0.0281	19.7352	0.00576	19.7352	0.00062213
19.752	0.02812	19.752	0.00576	19.752	0.00062053
19.7682	0.02809	19.7682	0.00575	19.7682	0.000621829
19.785	0.02807	19.785	0.00575	19.785	0.000621905
19.8018	0.02806	19.8018	0.00574	19.8018	0.000620755
19.8186	0.02805	19.8186	0.00574	19.8186	0.000623681
19.8354	0.02805	19.8354	0.00573	19.8354	0.000622662
19.8516	0.02803	19.8516	0.00574	19.8516	0.000622779
19.8684	0.02802	19.8684	0.00573	19.8684	0.000621499
19.8852	0.02801	19.8852	0.00573	19.8852	0.000619798
19.902	0.02799	19.902	0.00573	19.902	0.000621069
19.9182	0.02799	19.9182	0.00573	19.9182	0.000620942
19.935	0.02798	19.935	0.00572	19.935	0.00061985
19.9518	0.02797	19.9518	0.00572	19.9518	0.000621453
19.9686	0.02803	19.9686	0.00572	19.9686	0.000621255
19.9854	0.02798	19.9854	0.00572	19.9854	0.00062291
20.0016	0.02795	20.0016	0.00571	20.0016	0.000620297
20.0184	0.02795	20.0184	0.00571	20.0184	0.000621808
20.0352	0.02796	20.0352	0.00571	20.0352	0.000618969
20.052	0.02792	20.052	0.00571	20.052	0.000621839
20.0682	0.02791	20.0682	0.00571	20.0682	0.000619574
20.085	0.0279	20.085	0.00571	20.085	0.000618871
20.1018	0.02789	20.1018	0.00571	20.1018	0.000620199
20.1186	0.02788	20.1186	0.00573	20.1186	0.00061935
20.1354	0.02796	20.1354	0.0057	20.1354	0.000619875
20.1516	0.02787	20.1516	0.0057	20.1516	0.000617063
20.1684	0.02785	20.1684	0.00572	20.1684	0.00061845
20.1852	0.02784	20.1852	0.0057	20.1852	0.000619413
20.202	0.02783	20.202	0.0057	20.202	0.000617157
20.2182	0.02782	20.2182	0.0057	20.2182	0.000618957
20.235	0.02781	20.235	0.0057	20.235	0.000619393
20.2518	0.02779	20.2518	0.0057	20.2518	0.000615871
20.2686	0.02779	20.2686	0.00569	20.2686	0.000614993
20.2854	0.02778	20.2854	0.00569	20.2854	0.000616659
20.3016	0.02777	20.3016	0.00568	20.3016	0.000618565
20.3184	0.02775	20.3184	0.00567	20.3184	0.000615774
20.3352	0.02775	20.3352	0.00567	20.3352	0.000615224
20.352	0.02774	20.352	0.00567	20.352	0.000615858
20.3682	0.02773	20.3682	0.00567	20.3682	0.000616364
20.385	0.02772	20.385	0.00567	20.385	0.000617266
20.4018	0.02771	20.4018	0.00567	20.4018	0.000616566
20.4186	0.0277	20.4186	0.00566	20.4186	0.000614105
20.4354	0.02769	20.4354	0.00566	20.4354	0.000615988
20.4516	0.02768	20.4516	0.00566	20.4516	0.00061603
20.4684	0.02767	20.4684	0.00566	20.4684	0.000615543
20.4852	0.02767	20.4852	0.00566	20.4852	0.000616782
20.502	0.02765	20.502	0.00566	20.502	0.000614313
20.5182	0.02764	20.5182	0.00566	20.5182	0.000615278
20.535	0.02763	20.535	0.00566	20.535	0.000617246
20.5518	0.02761	20.5518	0.00566	20.5518	0.000615886
20.5686	0.02762	20.5686	0.00566	20.5686	0.000614329
20.5854	0.0276	20.5854	0.00565	20.5854	0.000614564
20.6016	0.02759	20.6016	0.00565	20.6016	0.000615347
20.6184	0.02758	20.6184	0.00565	20.6184	0.000613181
20.6352	0.02757	20.6352	0.00564	20.6352	0.00061458
20.652	0.02756	20.652	0.00564	20.652	0.000614164
20.6682	0.02756	20.6682	0.00564	20.6682	0.00061222
20.685	0.02754	20.685	0.00564	20.685	0.000616888
20.7018	0.02753	20.7018	0.00564	20.7018	0.000614392
20.7186	0.02754	20.7186	0.00564	20.7186	0.000610504
20.7354	0.02753	20.7354	0.00563	20.7354	0.000612586
20.7516	0.0275	20.7516	0.00563	20.7516	0.000611874
20.7684	0.02749	20.7684	0.00562	20.7684	0.000612905
20.7852	0.02748	20.7852	0.00562	20.7852	0.000615898
20.802	0.02747	20.802	0.00561	20.802	0.000612439
20.8182	0.02746	20.8182	0.00563	20.8182	0.000609437
20.835	0.02745	20.835	0.00561	20.835	0.000613009
20.8518	0.02744	20.8518	0.00561	20.8518	0.00061147
20.8686	0.02743	20.8686	0.00561	20.8686	0.00061047
20.8854	0.02742	20.8854	0.00561	20.8854	0.000613464
20.9016	0.02744	20.9016	0.0056	20.9016	0.000612531
20.9184	0.0274	20.9184	0.0056	20.9184	0.000607154
20.9352	0.02739	20.9352	0.0056	20.9352	0.000612061
20.952	0.02741	20.952	0.0056	20.952	0.000615718
20.9682	0.02738	20.9682	0.0056	20.9682	0.000612064
20.985	0.02737	20.985	0.0056	20.985	0.000611524
21.0018	0.02735	21.0018	0.0056	21.0018	0.000608752
21.0186	0.02735	21.0186	0.00559	21.0186	0.000612829
21.0354	0.02733	21.0354	0.00559	21.0354	0.000612083
21.0516	0.02733	21.0516	0.00559	21.0516	0.000612248
21.0684	0.02732	21.0684	0.0056	21.0684	0.000611843
21.0852	0.02732	21.0852	0.00558	21.0852	0.000610469
21.102	0.02729	21.102	0.00559	21.102	0.000610412
21.1182	0.02729	21.1182	0.00558	21.1182	0.00061259
21.135	0.02728	21.135	0.00559	21.135	0.00061047
21.1518	0.02727	21.1518	0.0056	21.1518	0.000608983
21.1686	0.02726	21.1686	0.0056	21.1686	0.0006087
21.1854	0.02725	21.1854	0.00557	21.1854	0.000609447
21.2016	0.02724	21.2016	0.00557	21.2016	0.0006078
21.2184	0.02723	21.2184	0.00557	21.2184	0.000606049
21.2352	0.02723	21.2352	0.00556	21.2352	0.000611198
21.252	0.02721	21.252	0.00557	21.252	0.000604856
21.2682	0.02721	21.2682	0.00557	21.2682	0.000608027
21.285	0.02719	21.285	0.00557	21.285	0.00060649
21.3018	0.02719	21.3018	0.00556	21.3018	0.000608355
21.3186	0.02717	21.3186	0.00556	21.3186	0.000609123
21.3354	0.02718	21.3354	0.00556	21.3354	0.000607407
21.3516	0.02716	21.3516	0.00555	21.3516	0.000608031
21.3684	0.02716	21.3684	0.00555	21.3684	0.000608086
21.3852	0.02721	21.3852	0.00555	21.3852	0.000607908
21.402	0.02713	21.402	0.00555	21.402	0.000607034
21.4182	0.02712	21.4182	0.00555	21.4182	0.000608713
21.435	0.02711	21.435	0.00554	21.435	0.000606589
21.4518	0.02711	21.4518	0.00554	21.4518	0.00061035
21.4686	0.0271	21.4686	0.00554	21.4686	0.000609513
21.4854	0.02709	21.4854	0.00554	21.4854	0.000606167
21.5016	0.02709	21.5016	0.00554	21.5016	0.000607011
21.5184	0.02708	21.5184	0.00554	21.5184	0.000606825
21.5352	0.02707	21.5352	0.00554	21.5352	0.000608474
21.552	0.02707	21.552	0.00553	21.552	0.000607626
21.5682	0.02744	21.5682	0.00553	21.5682	0.000604652
21.585	0.02704	21.585	0.00552	21.585	0.000606015
21.6018	0.02704	21.6018	0.00553	21.6018	0.000607957
21.6186	0.02702	21.6186	0.00553	21.6186	0.000606517
21.6354	0.02702	21.6354	0.00552	21.6354	0.000603443
21.6516	0.02701	21.6516	0.00552	21.6516	0.00060637
21.6684	0.027	21.6684	0.00552	21.6684	0.00060668
21.6852	0.02699	21.6852	0.00553	21.6852	0.000607475
21.702	0.02698	21.702	0.00552	21.702	0.000607806
21.7182	0.02697	21.7182	0.00552	21.7182	0.000607147
21.735	0.02696	21.735	0.00552	21.735	0.000605381
21.7518	0.02697	21.7518	0.0055	21.7518	0.000607085
21.7686	0.02695	21.7686	0.0055	21.7686	0.000606043
21.7854	0.02693	21.7854	0.0055	21.7854	0.000606168
21.8016	0.02692	21.8016	0.00549	21.8016	0.000605707
21.8184	0.02692	21.8184	0.00549	21.8184	0.000607013
21.8352	0.0269	21.8352	0.0055	21.8352	0.000610094
21.852	0.0269	21.852	0.00549	21.852	0.000605174
21.8682	0.02689	21.8682	0.00549	21.8682	0.000603666
21.885	0.02688	21.885	0.00549	21.885	0.00060338
21.9018	0.02687	21.9018	0.00549	21.9018	0.000603729
21.9186	0.02686	21.9186	0.00548	21.9186	0.000604643
21.9354	0.02685	21.9354	0.00549	21.9354	0.000604045
21.9516	0.02684	21.9516	0.00549	21.9516	0.00060374
21.9684	0.02683	21.9684	0.00548	21.9684	0.000606733
21.9852	0.02683	21.9852	0.00547	21.9852	0.000601312
22.002	0.02681	22.002	0.00548	22.002	0.00060404
22.0182	0.02681	22.0182	0.00548	22.0182	0.000605275
22.035	0.02679	22.035	0.00548	22.035	0.000603402
22.0518	0.02679	22.0518	0.00548	22.0518	0.000604118
22.0686	0.02681	22.0686	0.00548	22.0686	0.00059944
22.0854	0.02679	22.0854	0.00548	22.0854	0.000600809
22.1016	0.02677	22.1016	0.00548	22.1016	0.000603905
22.1184	0.02676	22.1184	0.00548	22.1184	0.000605659
22.1352	0.02675	22.1352	0.00547	22.1352	0.00060269
22.152	0.02674	22.152	0.00546	22.152	0.000603617
22.1682	0.02673	22.1682	0.00546	22.1682	0.000604003
22.185	0.02672	22.185	0.00546	22.185	0.000604129
22.2018	0.0267	22.2018	0.00546	22.2018	0.000605414
22.2186	0.0267	22.2186	0.00546	22.2186	0.000605532
22.2354	0.02668	22.2354	0.00546	22.2354	0.00060656
22.2516	0.02668	22.2516	0.00546	22.2516	0.000601853
22.2684	0.02668	22.2684	0.00545	22.2684	0.000598479
22.2852	0.02673	22.2852	0.00545	22.2852	0.000602861
22.302	0.02664	22.302	0.00544	22.302	0.000602852
22.3182	0.02664	22.3182	0.00545	22.3182	0.000605731
22.335	0.02663	22.335	0.00545	22.335	0.000604312
22.3518	0.02662	22.3518	0.00544	22.3518	0.000601785
22.3686	0.02662	22.3686	0.00544	22.3686	0.000603716
22.3854	0.02662	22.3854	0.00544	22.3854	0.00060036
22.4016	0.02661	22.4016	0.00543	22.4016	0.000600909
22.4184	0.0266	22.4184	0.00543	22.4184	0.000602108
22.4352	0.02659	22.4352	0.00543	22.4352	0.00060539
22.452	0.02658	22.452	0.00543	22.452	0.000601089
22.4682	0.02657	22.4682	0.00543	22.4682	0.000601818
22.485	0.02656	22.485	0.00543	22.485	0.000601368
22.5018	0.02655	22.5018	0.00543	22.5018	0.000598982
22.5186	0.02654	22.5186	0.00543	22.5186	0.000603979
22.5354	0.02653	22.5354	0.00542	22.5354	0.000598837
22.5516	0.02653	22.5516	0.00542	22.5516	0.00060255
22.5684	0.02652	22.5684	0.00543	22.5684	0.000599634
22.5852	0.02651	22.5852	0.00543	22.5852	0.00060061
22.602	0.0265	22.602	0.00543	22.602	0.000599896
22.6182	0.02649	22.6182	0.00544	22.6182	0.000601543
22.635	0.02649	22.635	0.00544	22.635	0.000597347
22.6518	0.02647	22.6518	0.00545	22.6518	0.000597851
22.6686	0.02647	22.6686	0.00545	22.6686	0.000600087
22.6854	0.02646	22.6854	0.00545	22.6854	0.000598974
22.7016	0.02645	22.7016	0.00541	22.7016	0.000600263
22.7184	0.02644	22.7184	0.00541	22.7184	0.000598019
22.7352	0.02644	22.7352	0.00541	22.7352	0.000598987
22.752	0.02645	22.752	0.00541	22.752	0.00059764
22.7682	0.02643	22.7682	0.00541	22.7682	0.000599674
22.785	0.02642	22.785	0.0054	22.785	0.000597319
22.8018	0.02643	22.8018	0.00539	22.8018	0.000600412
22.8186	0.02642	22.8186	0.00539	22.8186	0.000598138
22.8354	0.0264	22.8354	0.00538	22.8354	0.000597502
22.8516	0.02639	22.8516	0.00539	22.8516	0.000596484
22.8684	0.02638	22.8684	0.00539	22.8684	0.000597177
22.8852	0.02637	22.8852	0.00539	22.8852	0.000598099
22.902	0.02636	22.902	0.00539	22.902	0.000597171
22.9182	0.02636	22.9182	0.00538	22.9182	0.000598794
22.935	0.02635	22.935	0.00539	22.935	0.000597053
22.9518	0.02634	22.9518	0.00538	22.9518	0.000598343
22.9686	0.02633	22.9686	0.00538	22.9686	0.000597748
22.9854	0.02632	22.9854	0.00538	22.9854	0.000595147
23.0016	0.02631	23.0016	0.00538	23.0016	0.0005944
23.0184	0.0263	23.0184	0.00538	23.0184	0.000595953
23.0352	0.0263	23.0352	0.00537	23.0352	0.000596984
23.052	0.02629	23.052	0.00536	23.052	0.000596353
23.0682	0.02629	23.0682	0.00536	23.0682	0.000593589
23.085	0.02627	23.085	0.00536	23.085	0.000596273
23.1018	0.02626	23.1018	0.00538	23.1018	0.000594099
23.1186	0.02625	23.1186	0.00535	23.1186	0.000596225
23.1354	0.02625	23.1354	0.00536	23.1354	0.000599492
23.1516	0.02764	23.1516	0.00535	23.1516	0.0005961
23.1684	0.02758	23.1684	0.00535	23.1684	0.000595351
23.202	0.02788	23.1852	0.00535	23.1852	0.000596226
23.2182	0.02658	23.202	0.00535	23.202	0.00059741
23.235	0.02656	23.2182	0.00535	23.2182	0.000594519
23.2518	0.02649	23.235	0.00535	23.235	0.00059201
23.2686	0.02655	23.2518	0.00535	23.2518	0.000592547
23.2854	0.02638	23.2686	0.00535	23.2686	0.00059429
23.3016	0.02633	23.2854	0.00534	23.2854	0.000595381
23.3184	0.0263	23.3016	0.00533	23.3016	0.000593573
23.3352	0.02629	23.3184	0.00534	23.3184	0.000594111
23.352	0.02627	23.3352	0.00534	23.3352	0.00059439
23.3682	0.02624	23.352	0.00533	23.352	0.000593767
23.385	0.02624	23.3682	0.00533	23.3682	0.000592486
23.4018	0.02622	23.385	0.00534	23.385	0.000594199
23.4186	0.02621	23.4018	0.00533	23.4018	0.000591286
23.4354	0.02619	23.4186	0.00533	23.4186	0.000594696
23.4516	0.02618	23.4354	0.00533	23.4354	0.000594262
23.4684	0.02616	23.4516	0.00533	23.4516	0.000594658
23.4852	0.02615	23.4684	0.00532	23.4684	0.000592318
23.502	0.02615	23.4852	0.00532	23.4852	0.000592559
23.5182	0.02613	23.502	0.00532	23.502	0.000594689
23.535	0.02613	23.5182	0.00531	23.5182	0.000591927
23.5518	0.02612	23.535	0.00531	23.535	0.000592513
23.5686	0.02611	23.5518	0.00532	23.5518	0.000590088
23.5854	0.0261	23.5686	0.00531	23.5686	0.000591202
23.6016	0.0261	23.5854	0.00531	23.5854	0.000594023
23.6184	0.0261	23.6016	0.0053	23.6016	0.000591276
23.6352	0.02607	23.6184	0.0053	23.6184	0.000590793
23.652	0.02607	23.6352	0.0053	23.6352	0.000590963
23.6682	0.02605	23.652	0.00531	23.652	0.000588672
23.685	0.02604	23.6682	0.0053	23.6682	0.000593776
23.7018	0.02604	23.685	0.0053	23.685	0.000591878
23.7186	0.02602	23.7018	0.00529	23.7018	0.000591141
23.7354	0.02607	23.7186	0.00529	23.7186	0.00058979
23.7516	0.026	23.7354	0.00529	23.7354	0.000594847
23.7684	0.02599	23.7516	0.00529	23.7516	0.000589834
23.7852	0.02599	23.7684	0.00529	23.7684	0.000589942
23.802	0.02597	23.7852	0.0053	23.7852	0.000590574
23.8182	0.02597	23.802	0.00529	23.802	0.000589644
23.835	0.02596	23.8182	0.00529	23.8182	0.000590509
23.8518	0.02595	23.835	0.00529	23.835	0.000587015
23.8686	0.02594	23.8518	0.00529	23.8518	0.000588389
23.8854	0.02594	23.8686	0.00528	23.8686	0.000590121
23.9016	0.02593	23.8854	0.00528	23.8854	0.00058655
23.9184	0.02592	23.9016	0.00528	23.9016	0.000589048
23.9352	0.02591	23.9184	0.00528	23.9184	0.000589323
23.952	0.0259	23.9352	0.00528	23.9352	0.000591022
23.9682	0.02589	23.952	0.00528	23.952	0.000586469
23.985	0.02589	23.9682	0.00527	23.9682	0.000589097
24.0018	0.0259	23.985	0.00527	23.985	0.000589105
24.0186	0.02589	24.0018	0.00527	24.0018	0.000588414
24.0354	0.02586	24.0186	0.00526	24.0186	0.000589656
24.0516	0.02585	24.0354	0.00527	24.0354	0.000589915
24.0684	0.02584	24.0516	0.00526	24.0516	0.00058944
24.0852	0.02583	24.0684	0.00526	24.0684	0.00058714
24.102	0.02583	24.0852	0.00527	24.0852	0.000584692
24.1182	0.02582	24.102	0.00527	24.102	0.000586966
24.135	0.02581	24.1182	0.00526	24.1182	0.000585378
24.1518	0.0258	24.135	0.00526	24.135	0.000588231
24.1686	0.02579	24.1518	0.00525	24.1518	0.000584386
24.1854	0.02578	24.1686	0.00525	24.1686	0.000583426
24.2016	0.02577	24.1854	0.00525	24.1854	0.000587894
24.2184	0.02576	24.2016	0.00525	24.2016	0.0005858
24.2352	0.02575	24.2184	0.00525	24.2184	0.000586951
24.252	0.02576	24.2352	0.00524	24.2352	0.000586462
24.2682	0.02576	24.252	0.00524	24.252	0.000586378
24.285	0.02573	24.2682	0.00525	24.2682	0.00058417
24.3018	0.02572	24.285	0.00524	24.285	0.000585414
24.3186	0.02571	24.3018	0.00524	24.3018	0.000585632
24.3354	0.0257	24.3186	0.00524	24.3186	0.000589354
24.3516	0.02569	24.3354	0.00524	24.3354	0.000584998
24.3684	0.02569	24.3516	0.00523	24.3516	0.000588793
24.3852	0.02568	24.3684	0.00523	24.3684	0.000587003
24.402	0.02567	24.3852	0.00523	24.3852	0.000584357
24.4182	0.02567	24.402	0.00523	24.402	0.000584158
24.435	0.02566	24.4182	0.00522	24.4182	0.000586673
24.4518	0.02565	24.435	0.00523	24.435	0.000583227
24.4686	0.02572	24.4518	0.00523	24.4518	0.000586092
24.4854	0.02563	24.4686	0.00522	24.4686	0.000583317
24.5016	0.02562	24.4854	0.00522	24.4854	0.000583553
24.5184	0.02562	24.5016	0.00523	24.5016	0.000582116
24.5352	0.02561	24.5184	0.00522	24.5184	0.000583492
24.552	0.02561	24.5352	0.00522	24.5352	0.000581963
24.5682	0.02567	24.552	0.00522	24.552	0.000584296
24.585	0.0256	24.5682	0.00522	24.5682	0.000581562
24.6018	0.02558	24.585	0.00521	24.585	0.00058493
24.6186	0.0256	24.6018	0.00521	24.6018	0.000580995
24.6354	0.02557	24.6186	0.00521	24.6186	0.000582306
24.6516	0.02566	24.6354	0.00521	24.6354	0.000582002
24.6684	0.02556	24.6516	0.00521	24.6516	0.000585031
24.6852	0.02555	24.6684	0.00521	24.6684	0.000582535
24.702	0.02555	24.6852	0.00521	24.6852	0.000583786
24.7182	0.02554	24.702	0.00521	24.702	0.000582422
24.735	0.02553	24.7182	0.00521	24.7182	0.000582303
24.7518	0.02552	24.735	0.0052	24.735	0.000583549
24.7686	0.02551	24.7518	0.0052	24.7518	0.000583692
24.7854	0.0255	24.7686	0.00519	24.7686	0.000582066
24.8016	0.02549	24.7854	0.00519	24.7854	0.00058185
24.8184	0.02548	24.8016	0.00519	24.8016	0.000580483
24.8352	0.02547	24.8184	0.00518	24.8184	0.000582485
24.852	0.02547	24.8352	0.00519	24.8352	0.000580831
24.8682	0.02545	24.852	0.00519	24.852	0.000582589
24.885	0.02545	24.8682	0.00519	24.8682	0.000578965
24.9018	0.02544	24.885	0.00518	24.885	0.00058123
24.9186	0.02543	24.9018	0.00518	24.9018	0.000580129
24.9354	0.02543	24.9186	0.00518	24.9186	0.000578509
24.9516	0.02544	24.9354	0.00517	24.9354	0.000582191
24.9684	0.02542	24.9516	0.00517	24.9516	0.000581378
24.9852	0.02541	24.9684	0.00518	24.9684	0.000578577
25.002	0.0254	24.9852	0.00518	24.9852	0.00058581
25.0182	0.02539	25.002	0.00517	25.002	0.000579213
25.035	0.02539	25.0182	0.00517	25.0182	0.000579939
25.0518	0.02538	25.035	0.00516	25.035	0.000581874
25.0686	0.02537	25.0518	0.00516	25.0518	0.000580686
25.0854	0.02537	25.0686	0.00516	25.0686	0.000578411
25.1016	0.02536	25.0854	0.00517	25.0854	0.000581265
25.1184	0.02535	25.1016	0.00516	25.1016	0.000577562
25.1352	0.02534	25.1184	0.00516	25.1184	0.000580182
25.152	0.02533	25.1352	0.00516	25.1352	0.000579405
25.1682	0.02533	25.152	0.00515	25.152	0.000578721
25.185	0.02532	25.1682	0.00515	25.1682	0.00057986
25.2018	0.02531	25.185	0.00515	25.185	0.000580022
25.2186	0.02531	25.2018	0.00515	25.2018	0.000576818
25.2354	0.02532	25.2186	0.00515	25.2186	0.000578079
25.2516	0.02529	25.2354	0.00514	25.2354	0.000578733
25.2684	0.02528	25.2516	0.00514	25.2516	0.000579119
25.2852	0.02528	25.2684	0.00515	25.2684	0.000578499
25.302	0.02528	25.2852	0.00514	25.2852	0.000579994
25.3182	0.02526	25.302	0.00513	25.302	0.000578328
25.335	0.02525	25.3182	0.00513	25.3182	0.000578161
25.3518	0.02525	25.335	0.00514	25.335	0.000576195
25.3686	0.02524	25.3518	0.00513	25.3518	0.000575777
25.3854	0.02524	25.3686	0.00514	25.3686	0.000576322
25.4016	0.02525	25.3854	0.00513	25.3854	0.000578199
25.4184	0.02522	25.4016	0.00513	25.4016	0.000576133
25.4352	0.02521	25.4184	0.00512	25.4184	0.000581007
25.452	0.02521	25.4352	0.00513	25.4352	0.000575947
25.4682	0.0252	25.452	0.00513	25.452	0.00057592
25.485	0.02521	25.4682	0.00513	25.4682	0.000578838
25.5018	0.02519	25.485	0.00512	25.485	0.000577111
25.5186	0.02518	25.5018	0.00513	25.5018	0.000578937
25.5354	0.02517	25.5186	0.00513	25.5186	0.000577593
25.5516	0.02518	25.5354	0.00512	25.5354	0.000580277
25.5684	0.02516	25.5516	0.00512	25.5516	0.000577327
25.5852	0.02517	25.5684	0.00512	25.5684	0.000575298
25.602	0.02515	25.5852	0.00512	25.5852	0.000577034
25.6182	0.02525	25.602	0.00511	25.602	0.000578989
25.635	0.02515	25.6182	0.00511	25.6182	0.000577477
25.6518	0.02514	25.635	0.00511	25.635	0.000577764
25.6686	0.02513	25.6518	0.0051	25.6518	0.00058012
25.6854	0.02512	25.6686	0.0051	25.6686	0.000576628
25.7016	0.02515	25.6854	0.00511	25.6854	0.000575703
25.7184	0.02511	25.7016	0.0051	25.7016	0.000575269
25.7352	0.02509	25.7184	0.0051	25.7184	0.000576021
25.752	0.02508	25.7352	0.0051	25.7352	0.000577411
25.7682	0.02509	25.752	0.0051	25.752	0.000575412
25.785	0.02507	25.7682	0.0051	25.7682	0.000576298
25.8018	0.02507	25.785	0.0051	25.785	0.000573716
25.8186	0.02506	25.8018	0.0051	25.8018	0.000574071
25.8354	0.02506	25.8186	0.00509	25.8186	0.000574309
25.8516	0.02506	25.8354	0.00509	25.8354	0.000574605
25.8684	0.02505	25.8516	0.00509	25.8516	0.000573619
25.8852	0.02504	25.8684	0.00509	25.8684	0.000575556
25.902	0.02503	25.8852	0.00509	25.8852	0.000576513
25.9182	0.02502	25.902	0.00509	25.902	0.000572685
25.935	0.02503	25.9182	0.00508	25.9182	0.00057511
25.9518	0.025	25.935	0.00508	25.935	0.000574194
25.9686	0.025	25.9518	0.00508	25.9518	0.000577133
25.9854	0.02499	25.9686	0.00508	25.9686	0.00057352
26.0016	0.02498	25.9854	0.00508	25.9854	0.000571747
26.0184	0.02498	26.0016	0.00508	26.0016	0.000574359
26.0352	0.02497	26.0184	0.00508	26.0184	0.000571256
26.052	0.02497	26.0352	0.00508	26.0352	0.000573896
26.0682	0.02495	26.052	0.00507	26.052	0.000573406
26.085	0.02495	26.0682	0.00507	26.0682	0.000576419
26.1018	0.02496	26.085	0.00506	26.085	0.000575741
26.1186	0.02494	26.1018	0.00506	26.1018	0.00057031
26.1354	0.02492	26.1186	0.00507	26.1186	0.000572891
26.1516	0.02493	26.1354	0.00507	26.1354	0.000572109
26.1684	0.02492	26.1516	0.00506	26.1516	0.000571696
26.1852	0.02492	26.1684	0.00506	26.1684	0.00057538
26.202	0.02491	26.1852	0.00506	26.1852	0.000573336
26.2182	0.02491	26.202	0.00507	26.202	0.000573482
26.235	0.0249	26.2182	0.00506	26.2182	0.000573501
26.2518	0.0249	26.235	0.00505	26.235	0.000572197
26.2686	0.02489	26.2518	0.00505	26.2518	0.000574026
26.2854	0.02488	26.2686	0.00505	26.2686	0.00057129
26.3016	0.02487	26.2854	0.00505	26.2854	0.000573109
26.3184	0.02487	26.3016	0.00505	26.3016	0.000572096
26.3352	0.02486	26.3184	0.00505	26.3184	0.000569604
26.352	0.02485	26.3352	0.00505	26.3352	0.000572346
26.3682	0.02485	26.352	0.00505	26.352	0.000575335
26.385	0.02484	26.3682	0.00505	26.3682	0.000570458
26.4018	0.02483	26.385	0.00504	26.385	0.000571516
26.4186	0.02482	26.4018	0.00504	26.4018	0.00057179
26.4354	0.02481	26.4186	0.00504	26.4186	0.000570297
26.4516	0.02481	26.4354	0.00504	26.4354	0.000572955
26.4684	0.02481	26.4516	0.00504	26.4516	0.000572968
26.4852	0.0248	26.4684	0.00504	26.4684	0.000572522
26.502	0.02479	26.4852	0.00504	26.4852	0.000572421
26.5182	0.02478	26.502	0.00503	26.502	0.000570304
26.535	0.02478	26.5182	0.00503	26.5182	0.000569965
26.5518	0.02477	26.535	0.00503	26.535	0.000570242
26.5686	0.02477	26.5518	0.00504	26.5518	0.00056939
26.5854	0.02476	26.5686	0.00503	26.5686	0.000571073
26.6016	0.02475	26.5854	0.00502	26.5854	0.000568262
26.6184	0.02474	26.6016	0.00502	26.6016	0.000567432
26.6352	0.02474	26.6184	0.00502	26.6184	0.000567746
26.652	0.02473	26.6352	0.00502	26.6352	0.000569202
26.6682	0.02472	26.652	0.00503	26.652	0.000570977
26.685	0.02471	26.6682	0.00501	26.6682	0.000570317
26.7018	0.02471	26.685	0.00501	26.685	0.000569138
26.7186	0.0247	26.7018	0.00501	26.7018	0.000568103
26.7354	0.0247	26.7186	0.00501	26.7186	0.000569474
26.7516	0.02469	26.7354	0.00501	26.7354	0.000568451
26.7684	0.02468	26.7516	0.00501	26.7516	0.000570714
26.7852	0.02468	26.7684	0.005	26.7684	0.000569402
26.802	0.02467	26.7852	0.00501	26.7852	0.000565842
26.8182	0.02466	26.802	0.005	26.802	0.000568909
26.835	0.02465	26.8182	0.005	26.8182	0.00056537
26.8518	0.02465	26.835	0.005	26.835	0.000565714
26.8686	0.02464	26.8518	0.00501	26.8518	0.000568373
26.8854	0.02463	26.8686	0.005	26.8686	0.000567654
26.9016	0.02463	26.8854	0.005	26.8854	0.000569811
26.9184	0.02462	26.9016	0.005	26.9016	0.000567439
26.9352	0.02461	26.9184	0.00499	26.9184	0.000567287
26.952	0.02461	26.9352	0.00499	26.9352	0.000566416
26.9682	0.02461	26.952	0.00499	26.952	0.000565981
26.985	0.02464	26.9682	0.00499	26.9682	0.000565796
27.0018	0.02459	26.985	0.00499	26.985	0.000566769
27.0186	0.0246	27.0018	0.00499	27.0018	0.000569801
27.0354	0.02458	27.0186	0.00499	27.0186	0.00056938
27.0516	0.02458	27.0354	0.005	27.0354	0.000568566
27.0684	0.02457	27.0516	0.00501	27.0516	0.000563361
27.0852	0.02456	27.0684	0.005	27.0684	0.000568052
27.102	0.02455	27.0852	0.005	27.0852	0.000565722
27.1182	0.02455	27.102	0.005	27.102	0.000566666
27.135	0.02454	27.1182	0.00499	27.1182	0.000565483
27.1518	0.02453	27.135	0.005	27.135	0.000564878
27.1686	0.02453	27.1518	0.00497	27.1518	0.000562422
27.1854	0.02452	27.1686	0.00497	27.1686	0.000564729
27.2016	0.02451	27.1854	0.00498	27.1854	0.000564126
27.2184	0.02452	27.2016	0.00497	27.2016	0.000564004
27.2352	0.02451	27.2184	0.00497	27.2184	0.00056722
27.252	0.0245	27.2352	0.00496	27.2352	0.000561857
27.2682	0.02449	27.252	0.00496	27.252	0.000563021
27.285	0.02448	27.2682	0.00497	27.2682	0.000563602
27.3018	0.02447	27.285	0.00496	27.285	0.000565229
27.3186	0.02447	27.3018	0.00496	27.3018	0.000565175
27.3354	0.02446	27.3186	0.00496	27.3186	0.00056422
27.3516	0.02447	27.3354	0.00496	27.3354	0.000566671
27.3684	0.02445	27.3516	0.00495	27.3516	0.000562677
27.3852	0.02444	27.3684	0.00495	27.3684	0.000563942
27.402	0.02444	27.3852	0.00495	27.3852	0.000561797
27.4182	0.02443	27.402	0.00495	27.402	0.000561185
27.435	0.02443	27.4182	0.00495	27.4182	0.000562237
27.4518	0.02442	27.435	0.00495	27.435	0.000565486
27.4686	0.0244	27.4518	0.00495	27.4518	0.000563077
27.4854	0.0244	27.4686	0.00495	27.4686	0.000563313
27.5016	0.0244	27.4854	0.00494	27.4854	0.000564337
27.5184	0.02439	27.5016	0.00494	27.5016	0.000564216
27.5352	0.02439	27.5184	0.00494	27.5184	0.000564952
27.552	0.02438	27.5352	0.00494	27.5352	0.00055856
27.5682	0.02437	27.552	0.00494	27.552	0.000564913
27.585	0.02436	27.5682	0.00494	27.5682	0.000565543
27.6018	0.02435	27.585	0.00494	27.585	0.000564859
27.6186	0.02434	27.6018	0.00494	27.6018	0.000563459
27.6354	0.02434	27.6186	0.00493	27.6186	0.00056198
27.6516	0.02433	27.6354	0.00493	27.6354	0.000564678
27.6684	0.02432	27.6516	0.00493	27.6516	0.000563451
27.6852	0.02432	27.6684	0.00494	27.6684	0.000564104
27.702	0.02432	27.6852	0.00493	27.6852	0.000561249
27.7182	0.02432	27.702	0.00492	27.702	0.00056153
27.735	0.0243	27.7182	0.00492	27.7182	0.000561316
27.7518	0.02429	27.735	0.00492	27.735	0.000564815
27.7686	0.02429	27.7518	0.00492	27.7518	0.00056078
27.7854	0.02428	27.7686	0.00491	27.7686	0.000560126
27.8016	0.02436	27.7854	0.00492	27.7854	0.000566441
27.8184	0.02427	27.8016	0.00491	27.8016	0.00056501
27.8352	0.02426	27.8184	0.00491	27.8184	0.000560455
27.852	0.02426	27.8352	0.00491	27.8352	0.00056199
27.8682	0.02425	27.852	0.00491	27.852	0.000563193
27.885	0.02425	27.8682	0.0049	27.8682	0.000561295
27.9018	0.02424	27.885	0.0049	27.885	0.00055933
27.9186	0.02423	27.9018	0.0049	27.9018	0.000567623
27.9354	0.02422	27.9186	0.00491	27.9186	0.000562953
27.9516	0.02422	27.9354	0.0049	27.9354	0.000560483
27.9684	0.02422	27.9516	0.0049	27.9516	0.00056299
27.9852	0.0242	27.9684	0.0049	27.9684	0.000558828
28.002	0.0242	27.9852	0.0049	27.9852	0.000562456
28.0182	0.02419	28.002	0.0049	28.002	0.00056316
28.035	0.02421	28.0182	0.0049	28.0182	0.000562748
28.0518	0.02418	28.035	0.0049	28.035	0.000561546
28.0686	0.02417	28.0518	0.0049	28.0518	0.000561478
28.0854	0.02417	28.0686	0.0049	28.0686	0.000562711
28.1016	0.02416	28.0854	0.00489	28.0854	0.000562128
28.1184	0.02415	28.1016	0.00489	28.1016	0.00056257
28.1352	0.02414	28.1184	0.00489	28.1184	0.000559959
28.152	0.02414	28.1352	0.00489	28.1352	0.000561615
28.1682	0.02414	28.152	0.00489	28.152	0.000560102
28.185	0.02413	28.1682	0.00489	28.1682	0.000559214
28.2018	0.02412	28.185	0.00489	28.185	0.000560768
28.2186	0.02412	28.2018	0.00489	28.2018	0.000558858
28.2354	0.02411	28.2186	0.00488	28.2186	0.000561459
28.2516	0.0241	28.2354	0.00488	28.2354	0.000560393
28.2684	0.0241	28.2516	0.00488	28.2516	0.000561649
28.2852	0.02409	28.2684	0.00487	28.2684	0.000557135
28.302	0.02409	28.2852	0.00488	28.2852	0.000560235
28.3182	0.02417	28.302	0.00487	28.302	0.00055982
28.335	0.02408	28.3182	0.00487	28.3182	0.000561299
28.3518	0.02407	28.335	0.00487	28.335	0.0005585
28.3686	0.02407	28.3518	0.00487	28.3518	0.000558086
28.3854	0.02406	28.3686	0.00487	28.3686	0.000556594
28.4016	0.02405	28.3854	0.00488	28.3854	0.000555751
28.4184	0.02404	28.4016	0.00487	28.4016	0.000559919
28.4352	0.02403	28.4184	0.00487	28.4184	0.00055844
28.452	0.02403	28.4352	0.00486	28.4352	0.000557965
28.4682	0.02402	28.452	0.00486	28.452	0.000560002
28.485	0.02401	28.4682	0.00486	28.4682	0.00056072
28.5018	0.02401	28.485	0.00486	28.485	0.000558113
28.5186	0.024	28.5018	0.00486	28.5018	0.000556898
28.5354	0.02399	28.5186	0.00485	28.5186	0.000557584
28.5516	0.02399	28.5354	0.00485	28.5354	0.00055829
28.5684	0.024	28.5516	0.00485	28.5516	0.000557822
28.5852	0.02399	28.5684	0.00485	28.5684	0.000557663
28.602	0.02397	28.5852	0.00486	28.5852	0.000559714
28.6182	0.02397	28.602	0.00486	28.602	0.0005589
28.635	0.02395	28.6182	0.00486	28.6182	0.000560035
28.6518	0.02395	28.635	0.00486	28.635	0.00055862
28.6686	0.02395	28.6518	0.00485	28.6518	0.000556397
28.6854	0.02395	28.6686	0.00485	28.6686	0.00055678
28.7016	0.02393	28.6854	0.00485	28.6854	0.000556132
28.7184	0.02393	28.7016	0.00484	28.7016	0.000556207
28.7352	0.02392	28.7184	0.00485	28.7184	0.000556906
28.752	0.02391	28.7352	0.00484	28.7352	0.000557862
28.7682	0.02391	28.752	0.00484	28.752	0.00055749
28.785	0.02391	28.7682	0.00484	28.7682	0.000556658
28.8018	0.02391	28.785	0.00484	28.785	0.000555981
28.8186	0.02389	28.8018	0.00485	28.8018	0.00055537
28.8354	0.02388	28.8186	0.00484	28.8186	0.000557468
28.8516	0.02388	28.8354	0.00484	28.8354	0.000558231
28.8684	0.02388	28.8516	0.00483	28.8516	0.000557335
28.8852	0.02387	28.8684	0.00483	28.8684	0.000555853
28.902	0.02386	28.8852	0.00483	28.8852	0.000555802
28.9182	0.02386	28.902	0.00482	28.902	0.000555155
28.935	0.02385	28.9182	0.00483	28.9182	0.000557379
28.9518	0.02384	28.935	0.00482	28.935	0.000557449
28.9686	0.02383	28.9518	0.00483	28.9518	0.000557052
28.9854	0.02383	28.9686	0.00482	28.9686	0.000556307
29.0016	0.02383	28.9854	0.00482	28.9854	0.000554908
29.0184	0.02382	29.0016	0.00482	29.0016	0.000557759
29.0352	0.02382	29.0184	0.00482	29.0184	0.00055589
29.052	0.02381	29.0352	0.00482	29.0352	0.000555691
29.0682	0.0238	29.052	0.00481	29.052	0.000555417
29.085	0.02379	29.0682	0.00482	29.0682	0.000556212
29.1018	0.02379	29.085	0.00482	29.085	0.00055398
29.1186	0.02378	29.1018	0.00482	29.1018	0.000553477
29.1354	0.02378	29.1186	0.00481	29.1186	0.000556346
29.1516	0.02377	29.1354	0.00481	29.1354	0.00055344
29.1684	0.02377	29.1516	0.00481	29.1516	0.000555828
29.1852	0.02375	29.1684	0.0048	29.1684	0.000553653
29.202	0.02375	29.1852	0.00481	29.1852	0.000555826
29.2182	0.02374	29.202	0.0048	29.202	0.000553666
29.235	0.02374	29.2182	0.0048	29.2182	0.000553795
29.2518	0.02374	29.235	0.0048	29.235	0.000550751
29.2686	0.02373	29.2518	0.00479	29.2518	0.000549699
29.2854	0.02372	29.2686	0.00479	29.2686	0.000551377
29.3016	0.02372	29.2854	0.00479	29.2854	0.000551732
29.3184	0.02371	29.3016	0.00479	29.3016	0.000552334
29.3352	0.02371	29.3184	0.00478	29.3184	0.000552362
29.352	0.02377	29.3352	0.00479	29.3352	0.000552261
29.3682	0.0237	29.352	0.00479	29.352	0.000554063
29.385	0.02369	29.3682	0.00478	29.3682	0.000552711
29.4018	0.02368	29.385	0.00479	29.385	0.000553799
29.4186	0.02369	29.4018	0.00479	29.4018	0.000552226
29.4354	0.02368	29.4186	0.00478	29.4186	0.000553581
29.4516	0.02368	29.4354	0.00478	29.4354	0.000552964
29.4684	0.02367	29.4516	0.00478	29.4516	0.000549782
29.4852	0.02367	29.4684	0.00478	29.4684	0.000550609
29.502	0.02366	29.4852	0.00478	29.4852	0.000554087
29.5182	0.02365	29.502	0.00478	29.502	0.000552505
29.535	0.02366	29.5182	0.00478	29.5182	0.000548729
29.5518	0.02365	29.535	0.00477	29.535	0.000549028
29.5686	0.02364	29.5518	0.00477	29.5518	0.000550535
29.5854	0.02364	29.5686	0.00477	29.5686	0.000551395
29.6016	0.02364	29.5854	0.00477	29.5854	0.000550972
29.6184	0.02364	29.6016	0.00477	29.6016	0.000549682
29.6352	0.02364	29.6184	0.00477	29.6184	0.000551388
29.652	0.02363	29.6352	0.00477	29.6352	0.000552516
29.6682	0.02363	29.652	0.00477	29.652	0.000551481
29.685	0.02362	29.6682	0.00477	29.6682	0.000550648
29.7018	0.02362	29.685	0.00477	29.685	0.000547981
29.7186	0.02361	29.7018	0.00477	29.7018	0.000551588
29.7354	0.02365	29.7186	0.00476	29.7186	0.00054994
29.7516	0.0236	29.7354	0.00476	29.7354	0.000546117
29.7684	0.02359	29.7516	0.00476	29.7516	0.000550007
29.7852	0.02359	29.7684	0.00476	29.7684	0.000548159
29.802	0.02358	29.7852	0.00475	29.7852	0.00054979
29.8182	0.02358	29.802	0.00476	29.802	0.000548516
29.835	0.02357	29.8182	0.00476	29.8182	0.000550125
29.8518	0.02357	29.835	0.00476	29.835	0.000546496
29.8686	0.02356	29.8518	0.00475	29.8518	0.000548766
29.8854	0.02356	29.8686	0.00475	29.8686	0.000548324
29.9016	0.02355	29.8854	0.00475	29.8854	0.000550957
29.9184	0.02355	29.9016	0.00475	29.9016	0.000551645
29.9352	0.02354	29.9184	0.00475	29.9184	0.000549225
29.952	0.02353	29.9352	0.00475	29.9352	0.000548291
29.9682	0.02353	29.952	0.00475	29.952	0.000549484
29.985	0.02352	29.9682	0.00474	29.9682	0.000549998
30.0018	0.02352	29.985	0.00475	29.985	0.000549638
30.0186	0.02351	30.0018	0.00475	30.0018	0.000546857
30.0354	0.0235	30.0186	0.00475	30.0186	0.000547073
30.0516	0.0235	30.0354	0.00475	30.0354	0.000549098
30.0684	0.02349	30.0516	0.00475	30.0516	0.000551504
30.0852	0.02349	30.0684	0.00474	30.0684	0.000550858
30.102	0.02348	30.0852	0.00473	30.0852	0.000547997
30.1182	0.02347	30.102	0.00474	30.102	0.000548215
30.135	0.02347	30.1182	0.00474	30.1182	0.000547591
30.1518	0.02346	30.135	0.00473	30.135	0.000548845
30.1686	0.02346	30.1518	0.00473	30.1518	0.000549796
30.1854	0.02346	30.1686	0.00474	30.1686	0.000549345
30.2016	0.02345	30.1854	0.00473	30.1854	0.000548297
30.2184	0.02344	30.2016	0.00473	30.2016	0.000548512
30.2352	0.02344	30.2184	0.00473	30.2184	0.000549377
30.252	0.02347	30.2352	0.00473	30.2352	0.000546275
30.2682	0.02343	30.252	0.00473	30.252	0.000547626
30.285	0.02342	30.2682	0.00472	30.2682	0.000548502
30.3018	0.02342	30.285	0.00472	30.285	0.000545186
30.3186	0.02341	30.3018	0.00472	30.3018	0.000544204
30.3354	0.02341	30.3186	0.00473	30.3186	0.00054535
30.3516	0.0234	30.3354	0.00471	30.3354	0.000543538
30.3684	0.0234	30.3516	0.00472	30.3516	0.000547554
30.3852	0.02339	30.3684	0.00472	30.3684	0.000546719
30.402	0.02338	30.3852	0.00472	30.3852	0.000547824
30.4182	0.02338	30.402	0.00471	30.402	0.000547963
30.435	0.02337	30.4182	0.00472	30.4182	0.000548623
30.4518	0.02336	30.435	0.00472	30.435	0.000547676
30.4686	0.02336	30.4518	0.00472	30.4518	0.000546346
30.4854	0.02336	30.4686	0.00472	30.4686	0.000547765
30.5016	0.02335	30.4854	0.00471	30.4854	0.00054549
30.5184	0.02334	30.5016	0.00472	30.5016	0.000544986
30.5352	0.02334	30.5184	0.00471	30.5184	0.000545853
30.552	0.02333	30.5352	0.00471	30.5352	0.000546802
30.5682	0.02333	30.552	0.00471	30.552	0.000544807
30.585	0.02333	30.5682	0.00471	30.5682	0.00054575
30.6018	0.02331	30.585	0.00471	30.585	0.000543114
30.6186	0.02331	30.6018	0.00471	30.6018	0.000546319
30.6354	0.02331	30.6186	0.00472	30.6186	0.000547024
30.6516	0.02331	30.6354	0.0047	30.6354	0.000546595
30.6684	0.0233	30.6516	0.0047	30.6516	0.000546055
30.6852	0.0233	30.6684	0.00471	30.6684	0.000544729
30.702	0.02329	30.6852	0.00471	30.6852	0.000544242
30.7182	0.02328	30.702	0.0047	30.702	0.000542591
30.735	0.02328	30.7182	0.0047	30.7182	0.00054394
30.7518	0.02327	30.735	0.0047	30.735	0.000544599
30.7686	0.02326	30.7518	0.0047	30.7518	0.000544873
30.7854	0.02326	30.7686	0.00469	30.7686	0.000542277
30.8016	0.02325	30.7854	0.00469	30.7854	0.00054647
30.8184	0.02325	30.8016	0.00469	30.8016	0.000545663
30.8352	0.02324	30.8184	0.00469	30.8184	0.000546686
30.852	0.02324	30.8352	0.00469	30.8352	0.000541848
30.8682	0.02323	30.852	0.00469	30.852	0.000546986
30.885	0.02323	30.8682	0.00469	30.8682	0.000547132
30.9018	0.02322	30.885	0.00469	30.885	0.000544652
30.9186	0.02322	30.9018	0.00468	30.9018	0.000546197
30.9354	0.02321	30.9186	0.00469	30.9186	0.000544071
30.9516	0.0232	30.9354	0.00469	30.9354	0.000546287
30.9684	0.0232	30.9516	0.00468	30.9516	0.000543231
30.9852	0.02319	30.9684	0.00468	30.9684	0.000546137
31.002	0.02319	30.9852	0.00468	30.9852	0.000543581
31.0182	0.02319	31.002	0.00468	31.002	0.000544807
31.035	0.02318	31.0182	0.00467	31.0182	0.000546613
31.0518	0.02317	31.035	0.00468	31.035	0.00054491
31.0686	0.02324	31.0518	0.00468	31.0518	0.000542075
31.0854	0.02317	31.0686	0.00468	31.0686	0.000545023
31.1016	0.02317	31.0854	0.00467	31.0854	0.000542557
31.1184	0.02316	31.1016	0.00467	31.1016	0.000544944
31.1352	0.02315	31.1184	0.00467	31.1184	0.000542718
31.152	0.02314	31.1352	0.00467	31.1352	0.000540336
31.1682	0.02314	31.152	0.00466	31.152	0.000544282
31.185	0.02313	31.1682	0.00467	31.1682	0.00054207
31.2018	0.02313	31.185	0.00467	31.185	0.000543145
31.2186	0.02312	31.2018	0.00466	31.2018	0.00054021
31.2354	0.02312	31.2186	0.00466	31.2186	0.000543922
31.2516	0.02311	31.2354	0.00466	31.2354	0.000542362
31.2684	0.02311	31.2516	0.00466	31.2516	0.000542246
31.2852	0.0231	31.2684	0.00466	31.2684	0.000540557
31.302	0.0231	31.2852	0.00466	31.2852	0.000541616
31.3182	0.0231	31.302	0.00466	31.302	0.000542008
31.335	0.02309	31.3182	0.00467	31.3182	0.000541055
31.3518	0.02308	31.335	0.00466	31.335	0.000545831
31.3686	0.02308	31.3518	0.00465	31.3518	0.000540974
31.3854	0.02307	31.3686	0.00466	31.3686	0.000541205
31.4016	0.02307	31.3854	0.00465	31.3854	0.000540571
31.4184	0.02306	31.4016	0.00465	31.4016	0.0005403
31.4352	0.02305	31.4184	0.00465	31.4184	0.000542755
31.452	0.02303	31.4352	0.00465	31.4352	0.000538311
31.4682	0.02303	31.452	0.00465	31.452	0.000538607
31.485	0.02302	31.4682	0.00465	31.4682	0.000538712
31.5018	0.02302	31.485	0.00464	31.485	0.000542287
31.5186	0.02301	31.5018	0.00465	31.5018	0.000541142
31.5354	0.02301	31.5186	0.00464	31.5186	0.000537905
31.5516	0.023	31.5354	0.00464	31.5354	0.000537174
31.5684	0.023	31.5516	0.00464	31.5516	0.000539886
31.5852	0.02299	31.5684	0.00464	31.5684	0.000538501
31.602	0.02299	31.5852	0.00463	31.5852	0.000538724
31.6182	0.02299	31.602	0.00463	31.602	0.000536849
31.635	0.023	31.6182	0.00463	31.6182	0.000538935
31.6518	0.023	31.635	0.00463	31.635	0.000536666
31.6686	0.02297	31.6518	0.00463	31.6518	0.000538585
31.6854	0.02297	31.6686	0.00463	31.6686	0.00053913
31.7016	0.02296	31.6854	0.00463	31.6854	0.000539924
31.7184	0.02296	31.7016	0.00463	31.7016	0.000538053
31.7352	0.02295	31.7184	0.00462	31.7184	0.000534294
31.752	0.02295	31.7352	0.00462	31.7352	0.000537109
31.7682	0.02295	31.752	0.00462	31.752	0.000537913
31.785	0.02294	31.7682	0.00462	31.7682	0.000539965
31.8018	0.02293	31.785	0.00462	31.785	0.000538353
31.8186	0.02293	31.8018	0.00462	31.8018	0.000538538
31.8354	0.02293	31.8186	0.00463	31.8186	0.000538974
31.8516	0.02292	31.8354	0.00462	31.8354	0.000538504
31.8684	0.02292	31.8516	0.00462	31.8516	0.000537452
31.8852	0.02291	31.8684	0.00461	31.8684	0.000538121
31.902	0.0229	31.8852	0.00461	31.8852	0.00053687
31.9182	0.0229	31.902	0.00461	31.902	0.000536734
31.935	0.0229	31.9182	0.00461	31.9182	0.000537552
31.9518	0.02289	31.935	0.00461	31.935	0.000535157
31.9686	0.02288	31.9518	0.00461	31.9518	0.000535908
31.9854	0.02287	31.9686	0.00461	31.9686	0.000539747
32.0016	0.02286	31.9854	0.00461	31.9854	0.000537653
32.0184	0.02287	32.0016	0.00462	32.0016	0.00053596
32.0352	0.02286	32.0184	0.00461	32.0184	0.000535706
32.052	0.02285	32.0352	0.0046	32.0352	0.000536728
32.0682	0.02285	32.052	0.00461	32.052	0.000536177
32.085	0.02284	32.0682	0.0046	32.0682	0.000534956
32.1018	0.02284	32.085	0.0046	32.085	0.000537565
32.1186	0.02283	32.1018	0.0046	32.1018	0.000533648
32.1354	0.02282	32.1186	0.0046	32.1186	0.000534623
32.1516	0.02283	32.1354	0.0046	32.1354	0.000538567
32.1684	0.02282	32.1516	0.00459	32.1516	0.000536656
32.1852	0.02282	32.1684	0.0046	32.1684	0.000535217
32.202	0.02282	32.1852	0.0046	32.1852	0.000533701
32.2182	0.02283	32.202	0.00459	32.202	0.000535107
32.235	0.02281	32.2182	0.00459	32.2182	0.000533393
32.2518	0.0228	32.235	0.00459	32.235	0.000530782
32.2686	0.02279	32.2518	0.00459	32.2518	0.000534173
32.2854	0.02278	32.2686	0.00459	32.2686	0.000533784
32.3016	0.02278	32.2854	0.00459	32.2854	0.000531439
32.3184	0.02278	32.3016	0.0046	32.3016	0.000533088
32.3352	0.02278	32.3184	0.00458	32.3184	0.00053344
32.352	0.02277	32.3352	0.00458	32.3352	0.000531625
32.3682	0.02278	32.352	0.00458	32.352	0.000532478
32.385	0.02277	32.3682	0.00458	32.3682	0.000533635
32.4018	0.02275	32.385	0.00457	32.385	0.000532955
32.4186	0.02274	32.4018	0.00458	32.4018	0.00053489
32.4354	0.02274	32.4186	0.00458	32.4186	0.000532841
32.4516	0.02272	32.4354	0.00458	32.4354	0.00053444
32.4684	0.02271	32.4516	0.00457	32.4516	0.000534722
32.4852	0.02271	32.4684	0.00458	32.4684	0.000534951
32.502	0.02272	32.4852	0.00457	32.4852	0.000536057
32.5182	0.0227	32.502	0.00457	32.502	0.000532261
32.535	0.02269	32.5182	0.00457	32.5182	0.000534191
32.5518	0.02268	32.535	0.00457	32.535	0.000534108
32.5686	0.02268	32.5518	0.00457	32.5518	0.000533715
32.5854	0.02267	32.5686	0.00457	32.5686	0.00053108
32.6016	0.02266	32.5854	0.00457	32.5854	0.000531725
32.6184	0.02266	32.6016	0.00457	32.6016	0.000534515
32.6352	0.02267	32.6184	0.00457	32.6184	0.000532452
32.652	0.02265	32.6352	0.00456	32.6352	0.000533653
32.6682	0.02265	32.652	0.00456	32.652	0.000534449
32.685	0.02265	32.6682	0.00456	32.6682	0.000531985
32.7018	0.02265	32.685	0.00456	32.685	0.000531401
32.7186	0.02264	32.7018	0.00456	32.7018	0.000534202
32.7354	0.02264	32.7186	0.00456	32.7186	0.000532626
32.7516	0.02263	32.7354	0.00455	32.7354	0.000532047
32.7684	0.02263	32.7516	0.00455	32.7516	0.000528872
32.7852	0.02262	32.7684	0.00455	32.7684	0.000531938
32.802	0.02262	32.7852	0.00455	32.7852	0.000533093
32.8182	0.02262	32.802	0.00455	32.802	0.000531707
32.835	0.02261	32.8182	0.00455	32.8182	0.000533103
32.8518	0.0226	32.835	0.00455	32.835	0.000531621
32.8686	0.0226	32.8518	0.00455	32.8518	0.000530635
32.8854	0.02259	32.8686	0.00455	32.8686	0.000529204
32.9016	0.02259	32.8854	0.00454	32.8854	0.000533465
32.9184	0.02259	32.9016	0.00455	32.9016	0.000530928
32.9352	0.02258	32.9184	0.00454	32.9184	0.000529532
32.952	0.02257	32.9352	0.00453	32.9352	0.000531579
32.9682	0.02258	32.952	0.00453	32.952	0.000530324
32.985	0.02257	32.9682	0.00453	32.9682	0.000530057
33.0018	0.02256	32.985	0.00453	32.985	0.000527809
33.0186	0.02255	33.0018	0.00453	33.0018	0.000527191
33.0354	0.02255	33.0186	0.00453	33.0186	0.000528252
33.0516	0.02255	33.0354	0.00452	33.0354	0.000526061
33.0684	0.02254	33.0516	0.00453	33.0516	0.000530368
33.0852	0.02254	33.0684	0.00452	33.0684	0.00052851
33.102	0.02253	33.0852	0.00452	33.0852	0.000530134
33.1182	0.02252	33.102	0.00452	33.102	0.000530068
33.135	0.02252	33.1182	0.00452	33.1182	0.000530026
33.1518	0.02252	33.135	0.00451	33.135	0.000528965
33.1686	0.02252	33.1518	0.00452	33.1518	0.000525993
33.1854	0.02251	33.1686	0.00452	33.1686	0.000525614
33.2016	0.0225	33.1854	0.00451	33.1854	0.000530198
33.2184	0.02249	33.2016	0.00451	33.2016	0.000528249
33.2352	0.02249	33.2184	0.00451	33.2184	0.000529954
33.252	0.02249	33.2352	0.00451	33.2352	0.000527357
33.2682	0.02248	33.252	0.00451	33.252	0.00052803
33.285	0.02248	33.2682	0.00451	33.2682	0.000529267
33.3018	0.02248	33.285	0.00451	33.285	0.000528208
33.3186	0.02247	33.3018	0.00451	33.3018	0.000529361
33.3354	0.02247	33.3186	0.00451	33.3186	0.000529194
33.3516	0.02246	33.3354	0.00451	33.3354	0.00052826
33.3684	0.02246	33.3516	0.00451	33.3516	0.000522988
33.3852	0.02245	33.3684	0.0045	33.3684	0.000525652
33.402	0.02245	33.3852	0.0045	33.3852	0.00053001
33.4182	0.02244	33.402	0.0045	33.402	0.000525422
33.435	0.02244	33.4182	0.0045	33.4182	0.000527919
33.4518	0.02243	33.435	0.0045	33.435	0.000530402
33.4686	0.02243	33.4518	0.0045	33.4518	0.000527947
33.4854	0.02243	33.4686	0.0045	33.4686	0.000530835
33.5016	0.02242	33.4854	0.00449	33.4854	0.00052854
33.5184	0.02243	33.5016	0.00449	33.5016	0.000525364
33.5352	0.02242	33.5184	0.00449	33.5184	0.000528951
33.552	0.02242	33.5352	0.00449	33.5352	0.000526131
33.5682	0.02241	33.552	0.00449	33.552	0.000527017
33.585	0.0224	33.5682	0.00449	33.5682	0.00053069
33.6018	0.0224	33.585	0.00449	33.585	0.000531183
33.6186	0.02239	33.6018	0.00449	33.6018	0.000528171
33.6354	0.02239	33.6186	0.00449	33.6186	0.000526989
33.6516	0.02238	33.6354	0.00449	33.6354	0.000526161
33.6684	0.02238	33.6516	0.00448	33.6516	0.000524292
33.6852	0.02238	33.6684	0.00448	33.6684	0.00052438
33.702	0.02237	33.6852	0.00448	33.6852	0.000526286
33.7182	0.02236	33.702	0.00448	33.702	0.000522176
33.735	0.02236	33.7182	0.00448	33.7182	0.000526494
33.7518	0.02235	33.735	0.00448	33.735	0.000526793
33.7686	0.02235	33.7518	0.00447	33.7518	0.000527993
33.7854	0.02234	33.7686	0.00447	33.7686	0.000530856
33.8016	0.02234	33.7854	0.00447	33.7854	0.000530957
33.8184	0.02234	33.8016	0.00447	33.8016	0.000524215
33.8352	0.02233	33.8184	0.00447	33.8184	0.000526602
33.852	0.02233	33.8352	0.00447	33.8352	0.000526289
33.8682	0.02232	33.852	0.00447	33.852	0.000525782
33.885	0.02231	33.8682	0.00446	33.8682	0.000525646
33.9018	0.02231	33.885	0.00447	33.885	0.000526042
33.9186	0.0223	33.9018	0.00447	33.9018	0.000526145
33.9354	0.0223	33.9186	0.00446	33.9186	0.000525227
33.9516	0.0223	33.9354	0.00447	33.9354	0.000527127
33.9684	0.02229	33.9516	0.00447	33.9516	0.000527511
33.9852	0.02231	33.9684	0.00447	33.9684	0.000524835
34.002	0.02229	33.9852	0.00447	33.9852	0.000526464
34.0182	0.02228	34.002	0.00447	34.002	0.000525907
34.035	0.02227	34.0182	0.00447	34.0182	0.000526328
34.0518	0.02227	34.035	0.00447	34.035	0.000524516
34.0686	0.02226	34.0518	0.00447	34.0518	0.000526153
34.0854	0.02227	34.0686	0.00446	34.0686	0.000528533
34.1016	0.02231	34.0854	0.00446	34.0854	0.000524867
34.1184	0.02225	34.1016	0.00446	34.1016	0.000526626
34.1352	0.02224	34.1184	0.00446	34.1184	0.000522515
34.152	0.02223	34.1352	0.00446	34.1352	0.000526972
34.1682	0.02223	34.152	0.00446	34.152	0.00052562
34.185	0.02222	34.1682	0.00445	34.1682	0.000524296
34.2018	0.02223	34.185	0.00445	34.185	0.000523995
34.2186	0.02222	34.2018	0.00445	34.2018	0.000523453
34.2354	0.02221	34.2186	0.00445	34.2186	0.000524058
34.2516	0.02221	34.2354	0.00445	34.2354	0.000521106
34.2684	0.02221	34.2516	0.00445	34.2516	0.000522432
34.2852	0.0222	34.2684	0.00445	34.2684	0.000525318
34.302	0.0222	34.2852	0.00445	34.2852	0.000523714
34.3182	0.02219	34.302	0.00444	34.302	0.000524967
34.335	0.02219	34.3182	0.00444	34.3182	0.000525544
34.3518	0.02218	34.335	0.00445	34.335	0.000521511
34.3686	0.02218	34.3518	0.00444	34.3518	0.000524846
34.3854	0.02217	34.3686	0.00444	34.3686	0.000523735
34.4016	0.02217	34.3854	0.00444	34.3854	0.000523539
34.4184	0.02216	34.4016	0.00444	34.4016	0.000524031
34.4352	0.02217	34.4184	0.00444	34.4184	0.000522715
34.452	0.02215	34.4352	0.00444	34.4352	0.000521714
34.4682	0.02215	34.452	0.00443	34.452	0.000523013
34.485	0.02215	34.4682	0.00444	34.4682	0.000524608
[truncated: 1,531 more rows]

## Sheet: Fig. 2c
3.25m AlCl3+0.5m KBr		3.25m AlCl3+0.5m PY14Br		3.25m AlCl3+1m PY14Br		3.25m AlCl3+1m Et4NBr
Areal capacity (mAh cm-2)	Potential vs. Ag/AgCl (V)	Areal capacity (mAh cm-2)	Potential vs. Ag/AgCl (V)	Areal capacity (mAh cm-2)	Potential vs. Ag/AgCl (V)	Areal capacity (mAh cm-2)	Potential vs. Ag/AgCl (V)
0	1.0305	0	0.9586	0	0.9369	0	0.976
0.0139	1.019	0.0143	0.9474	0.0141	0.9291	0.0145	0.9542
0.0279	1.0147	0.0283	0.9437	0.0282	0.9263	0.0284	0.9498
0.0419	1.0119	0.0422	0.9412	0.0417	0.9235	0.0417	0.9475
0.0558	1.0094	0.0556	0.9394	0.056	0.9219	0.0557	0.9459
0.0695	1.0073	0.0694	0.9369	0.0696	0.9196	0.0697	0.9442
0.0834	1.0054	0.0836	0.9353	0.0833	0.918	0.0834	0.9431
0.0969	1.0035	0.0976	0.9338	0.0973	0.9163	0.0974	0.942
0.1108	1.0017	0.1112	0.9325	0.1109	0.9152	0.1109	0.9408
0.1247	1.0001	0.1253	0.9313	0.125	0.9135	0.1248	0.9403
0.1386	0.9986	0.1389	0.9301	0.139	0.9118	0.1391	0.9392
0.1527	0.997	0.1531	0.9288	0.1528	0.9107	0.1526	0.9381
0.1664	0.9955	0.1666	0.9276	0.1664	0.9096	0.1662	0.9375
0.1803	0.9942	0.1805	0.9266	0.1804	0.9085	0.1803	0.9364
0.1938	0.9927	0.1946	0.9254	0.1942	0.9074	0.1944	0.9353
0.2081	0.9914	0.2084	0.9242	0.208	0.9057	0.2079	0.9347
0.2219	0.9902	0.2218	0.9232	0.2217	0.9046	0.2215	0.9336
0.2353	0.9887	0.236	0.9223	0.236	0.9035	0.2356	0.933
0.2497	0.9874	0.2494	0.9214	0.2494	0.9018	0.2495	0.9319
0.2631	0.9862	0.2634	0.9204	0.2635	0.9007	0.2635	0.9314
0.2771	0.9846	0.2773	0.9192	0.277	0.8996	0.2768	0.9302
0.2909	0.9834	0.291	0.9183	0.2911	0.8984	0.2907	0.9297
0.3049	0.9821	0.3051	0.917	0.3048	0.8973	0.3049	0.9286
0.3186	0.9803	0.3191	0.9161	0.3185	0.8962	0.3185	0.9275
0.3324	0.979	0.3329	0.9152	0.3327	0.8951	0.3326	0.9263
0.3466	0.9778	0.3464	0.9142	0.3467	0.894	0.3465	0.9258
0.36	0.9763	0.3607	0.9133	0.3602	0.8929	0.3601	0.9247
0.3737	0.975	0.3743	0.9124	0.3742	0.8917	0.3742	0.9235
0.3877	0.9735	0.3885	0.9118	0.3878	0.8906	0.3876	0.923
0.4014	0.9725	0.402	0.9108	0.402	0.8895	0.402	0.9219
0.4155	0.971	0.4162	0.9099	0.4156	0.8884	0.4155	0.9213
0.4292	0.9694	0.4296	0.909	0.4298	0.8867	0.4295	0.9202
0.443	0.9682	0.4434	0.9077	0.4437	0.8856	0.4429	0.9196
0.4572	0.9666	0.4572	0.9071	0.4572	0.8845	0.457	0.9185
0.4709	0.9651	0.4715	0.9059	0.4712	0.8834	0.471	0.918
0.4846	0.9635	0.4858	0.9049	0.4851	0.8823	0.4844	0.9169
0.4986	0.9623	0.4993	0.904	0.4992	0.8806	0.4983	0.9157
0.512	0.9608	0.5127	0.9034	0.5125	0.8795	0.5123	0.9152
0.5259	0.9589	0.5269	0.9022	0.5267	0.8783	0.5261	0.9141
0.5396	0.9573	0.5405	0.9015	0.5401	0.8767	0.5399	0.9135
0.5535	0.9558	0.5544	0.9006	0.5542	0.875	0.5541	0.9124
0.5676	0.9542	0.5681	0.8997	0.5683	0.8739	0.5677	0.9118
0.5815	0.9527	0.5819	0.8987	0.5819	0.8728	0.5817	0.9107
0.595	0.9511	0.5957	0.8978	0.596	0.8717	0.5954	0.9102
0.6091	0.9493	0.6099	0.8969	0.6098	0.87	0.609	0.909
0.6231	0.9477	0.6237	0.8956	0.6233	0.8689	0.6233	0.9079
0.6369	0.9459	0.6377	0.8944	0.6373	0.8672	0.637	0.9074
0.6508	0.9443	0.6515	0.8938	0.6513	0.8661	0.6504	0.9063
0.6645	0.9425	0.665	0.8925	0.6647	0.8644	0.6645	0.9051
0.6785	0.9406	0.679	0.8916	0.679	0.8627	0.6786	0.9046
0.6924	0.9384	0.6931	0.891	0.6925	0.8616	0.692	0.9035
0.7058	0.9369	0.7066	0.8898	0.7065	0.8599	0.7059	0.9023
0.7198	0.9347	0.7205	0.8888	0.7205	0.8588	0.7197	0.9018
0.7338	0.9328	0.7344	0.8879	0.7341	0.8571	0.7335	0.9007
0.7475	0.931	0.7484	0.8867	0.748	0.856	0.7478	0.8996
0.7612	0.9288	0.7624	0.8857	0.7619	0.8544	0.7615	0.8984
0.7753	0.927	0.7762	0.8848	0.7755	0.8527	0.7754	0.8979
0.7887	0.9248	0.79	0.8836	0.7896	0.851	0.7888	0.8962
0.803	0.9226	0.8034	0.8826	0.8036	0.8493	0.8028	0.8951
0.8166	0.9204	0.8176	0.8814	0.8173	0.8477	0.8169	0.894
0.8305	0.918	0.8311	0.8805	0.831	0.846	0.831	0.8934
0.8445	0.9158	0.8451	0.8792	0.845	0.8443	0.8442	0.8923
0.8581	0.9133	0.8593	0.8783	0.8591	0.8426	0.8582	0.8912
0.8719	0.9111	0.8729	0.8774	0.8724	0.841	0.8718	0.8901
0.886	0.9087	0.8866	0.8761	0.8864	0.8393	0.8861	0.889
0.8994	0.9065	0.9009	0.8752	0.9002	0.8376	0.8997	0.8878
0.9132	0.904	0.9142	0.8739	0.9143	0.8359	0.9136	0.8873
0.9272	0.9015	0.9284	0.8727	0.9279	0.8343	0.9276	0.8862
0.9413	0.8991	0.942	0.8715	0.9421	0.832	0.9413	0.885
0.9547	0.8963	0.956	0.8702	0.9562	0.8304	0.9548	0.8839
0.9685	0.8935	0.97	0.8693	0.9697	0.8287	0.9692	0.8828
0.9827	0.891	0.9839	0.8681	0.9834	0.8265	0.9826	0.8817
0.9967	0.8885	0.9974	0.8668	0.9973	0.8248	0.9965	0.8806
1.0105	0.8857	1.0115	0.8656	1.0109	0.8225	1.0107	0.8795
1.0238	0.8836	1.0255	0.8643	1.025	0.8209	1.0241	0.8783
1.0378	0.8808	1.0389	0.8631	1.0388	0.8186	1.0378	0.8772
1.0517	0.8783	1.053	0.8619	1.0524	0.8164	1.0517	0.8761
1.0659	0.8752	1.0668	0.8606	1.0665	0.8142	1.066	0.875
1.0793	0.8727	1.0809	0.8594	1.0806	0.8125	1.0794	0.8739
1.0931	0.8702	1.0945	0.8578	1.0945	0.8103	1.0932	0.8728
1.1073	0.8677	1.1083	0.8569	1.108	0.8086	1.1072	0.8717
1.1208	0.8653	1.1224	0.8553	1.1219	0.8064	1.1213	0.8705
1.1345	0.8628	1.1362	0.8541	1.1357	0.8047	1.135	0.8694
1.1484	0.8606	1.1502	0.8522	1.1497	0.8025	1.149	0.8683
1.1624	0.8581	1.1638	0.851	1.1632	0.8008	1.1627	0.8666
1.1764	0.8553	1.1777	0.8498	1.1772	0.7985	1.1768	0.865
1.1902	0.8532	1.1915	0.8479	1.1913	0.7963	1.1903	0.8638
1.2042	0.851	1.2053	0.8467	1.2048	0.7946	1.2043	0.8622
1.218	0.8488	1.2194	0.8451	1.2189	0.7924	1.2182	0.861
1.2315	0.8467	1.2328	0.8439	1.2327	0.7902	1.2321	0.8599
1.2455	0.8448	1.247	0.8423	1.2463	0.7879	1.2459	0.8588
1.2593	0.8429	1.261	0.8408	1.2602	0.7863	1.2593	0.8577
1.2731	0.8408	1.2745	0.8392	1.2743	0.784	1.2732	0.856
1.2871	0.8389	1.2888	0.8377	1.2882	0.7824	1.2872	0.8549
1.301	0.8371	1.3026	0.8361	1.3016	0.7807	1.301	0.8532
1.3143	0.8352	1.316	0.8343	1.3157	0.779	1.3146	0.8516
1.3283	0.8333	1.33	0.8327	1.3297	0.7773	1.3286	0.8504
1.3422	0.8318	1.3441	0.8309	1.3437	0.7757	1.3427	0.8488
1.3563	0.8299	1.3574	0.829	1.3573	0.774	1.3564	0.8471
1.3701	0.8284	1.3714	0.8271	1.371	0.7723	1.3699	0.846
1.3837	0.8268	1.3855	0.8256	1.385	0.7706	1.3842	0.8443
1.3977	0.8253	1.3991	0.8237	1.399	0.769	1.3981	0.8426
1.4113	0.824	1.4132	0.8219	1.4127	0.7673	1.4115	0.841
1.4252	0.8225	1.4267	0.82	1.4263	0.7662	1.4253	0.8393
1.4393	0.8212	1.4408	0.8181	1.4405	0.7645	1.4393	0.8376
1.4528	0.8197	1.455	0.816	1.454	0.7634	1.4529	0.8359
1.4671	0.8185	1.4683	0.8141	1.4681	0.7612	1.4671	0.8337
1.481	0.8169	1.4822	0.8126	1.482	0.76	1.481	0.832
1.4943	0.8157	1.4965	0.8101	1.4957	0.7589	1.495	0.8304
1.5085	0.8141	1.51	0.8082	1.5098	0.7573	1.5084	0.8281
1.5218	0.8129	1.5242	0.8061	1.5235	0.7561	1.5224	0.8265
1.5363	0.8116	1.538	0.8039	1.5375	0.755	1.5362	0.8242
1.5497	0.8104	1.5519	0.8017	1.5514	0.7539	1.5497	0.8225
1.5634	0.8092	1.5657	0.7995	1.5649	0.7522	1.5639	0.8209
1.5775	0.8079	1.5791	0.7974	1.5788	0.7511	1.5776	0.8186
1.5912	0.807	1.5932	0.7952	1.5927	0.75	1.5915	0.8164
1.6051	0.8057	1.6068	0.793	1.6065	0.7489	1.6052	0.8142
1.6193	0.8048	1.6208	0.7909	1.6201	0.7483	1.6194	0.8119
1.6329	0.8039	1.6349	0.7884	1.6341	0.7472	1.633	0.8097
1.6469	0.8026	1.6488	0.7859	1.6482	0.7461	1.6472	0.8075
1.6606	0.8017	1.6625	0.7837	1.6619	0.745	1.6607	0.8052
1.674	0.8005	1.6769	0.7816	1.6756	0.7439	1.6742	0.8025
1.688	0.7995	1.6902	0.7794	1.6895	0.7427	1.6885	0.8002
1.7019	0.7986	1.7039	0.7769	1.7036	0.7416	1.7021	0.7974
1.7158	0.7974	1.7178	0.7744	1.7175	0.7405	1.7162	0.7952
1.7298	0.7964	1.7316	0.7723	1.731	0.7394	1.7298	0.7924
1.7438	0.7955	1.7457	0.7701	1.745	0.7383	1.7437	0.7902
1.7576	0.7946	1.7592	0.7676	1.7589	0.7377	1.7578	0.7874
1.7714	0.7933	1.773	0.7651	1.7727	0.7366	1.7714	0.7852
1.7851	0.7924	1.7871	0.763	1.7867	0.7355	1.7853	0.7829
1.7986	0.7915	1.8011	0.7605	1.8007	0.7344	1.7988	0.7801
1.8128	0.7906	1.815	0.7583	1.8142	0.7338	1.8128	0.7779
1.8262	0.7896	1.8289	0.7561	1.8278	0.7321	1.8271	0.7751
1.8401	0.789	1.8428	0.7537	1.8422	0.731	1.8404	0.7723
1.854	0.7881	1.8563	0.7518	1.8559	0.7305	1.8547	0.7695
1.8679	0.7871	1.8702	0.7496	1.8695	0.7299	1.868	0.7673
1.8819	0.7862	1.8842	0.7471	1.8832	0.7288	1.8825	0.7645
1.8955	0.7853	1.8979	0.745	1.8973	0.7277	1.8962	0.7623
1.9093	0.7847	1.912	0.7431	1.9111	0.7271	1.9098	0.76
1.9233	0.7837	1.9256	0.7413	1.9251	0.726	1.9233	0.7573
1.937	0.7828	1.9392	0.7394	1.9388	0.7254	1.9374	0.755
1.951	0.7822	1.9533	0.7372	1.9528	0.7243	1.9513	0.7528
1.9647	0.7813	1.9674	0.7354	1.9665	0.7238	1.9649	0.7506
1.9785	0.7806	1.9808	0.7335	1.9806	0.7232	1.9788	0.7483
1.9928	0.7797	1.9947	0.732	1.994	0.7221	1.9928	0.7461
2.0064	0.7788	2.0088	0.7301	2.0081	0.7215	2.0065	0.7439
2.02	0.7781	2.0228	0.7282	2.0217	0.721	2.0206	0.7416
2.034	0.7772	2.0367	0.7264	2.0358	0.7199	2.0344	0.7388
2.048	0.7766	2.05	0.7245	2.0495	0.7193	2.0483	0.7372
2.0619	0.7757	2.064	0.723	2.0633	0.7188	2.0619	0.7349
2.0754	0.775	2.0786	0.7214	2.0773	0.7176	2.0758	0.7333
2.0892	0.7744	2.0915	0.7199	2.0911	0.7171	2.0896	0.7316
2.1034	0.7735	2.1057	0.7183	2.1048	0.7165	2.1035	0.7294
2.1169	0.7726	2.1195	0.7168	2.1186	0.716	2.117	0.7277
2.1309	0.7716	2.1336	0.7152	2.1327	0.7148	2.1313	0.726
2.1449	0.771	2.1471	0.7137	2.1466	0.7143	2.145	0.7243
2.1582	0.7704	2.1611	0.7124	2.1604	0.7137	2.1589	0.7227
2.1721	0.7695	2.175	0.7109	2.1744	0.7126	2.1726	0.721
2.1859	0.7688	2.1886	0.7096	2.1883	0.7126	2.1862	0.7193
2.2002	0.7682	2.2025	0.7081	2.2018	0.7121	2.2	0.7176
2.2141	0.7673	2.2166	0.7072	2.2155	0.7109	2.2139	0.716
2.2274	0.7667	2.23	0.7059	2.2298	0.7104	2.2279	0.7148
2.2417	0.7657	2.2438	0.7044	2.2433	0.7098	2.2418	0.7132
2.2555	0.7651	2.2583	0.7028	2.257	0.7093	2.2555	0.7121
2.2695	0.7645	2.2719	0.7019	2.2712	0.7087	2.2697	0.7104
2.2828	0.7639	2.2855	0.701	2.2852	0.7076	2.2833	0.7087
2.2967	0.7633	2.2997	0.6997	2.299	0.707	2.2969	0.707
2.3106	0.7623	2.3136	0.6985	2.3125	0.7065	2.3108	0.7059
2.3246	0.7617	2.327	0.6975	2.3267	0.7059	2.3245	0.7048
2.3385	0.7611	2.3411	0.6963	2.3403	0.7054	2.3387	0.7031
2.3524	0.7605	2.3551	0.6951	2.354	0.7048	2.3522	0.702
2.3661	0.7595	2.3685	0.6944	2.368	0.7042	2.3662	0.7009
2.38	0.7589	2.3829	0.6932	2.3817	0.7031	2.3804	0.6998
2.3939	0.7583	2.3964	0.6923	2.3958	0.7026	2.394	0.6987
2.4075	0.7577	2.4106	0.6913	2.4094	0.702	2.4076	0.6975
2.4216	0.7571	2.4241	0.6904	2.4236	0.7015	2.4215	0.6964
2.4352	0.7561	2.4377	0.6895	2.4371	0.7009	2.4352	0.6953
2.4488	0.7555	2.4517	0.6886	2.4513	0.7003	2.4491	0.6942
2.4627	0.7549	2.4655	0.6876	2.4652	0.6998	2.4632	0.6931
2.4766	0.7543	2.4797	0.6867	2.4789	0.6992	2.4768	0.692
2.4906	0.7537	2.4933	0.6858	2.4926	0.6987	2.4906	0.6908
2.5044	0.753	2.5076	0.6848	2.5067	0.6981	2.5046	0.6897
2.5181	0.7521	2.521	0.6839	2.5201	0.6975	2.5182	0.6886
2.5318	0.7515	2.5349	0.683	2.5342	0.697	2.5326	0.6875
2.5459	0.7506	2.5491	0.682	2.5486	0.6964	2.5462	0.6869
2.5596	0.7499	2.5627	0.6811	2.5619	0.6959	2.5601	0.6858
2.5734	0.7493	2.5762	0.6802	2.576	0.6948	2.5737	0.6847
2.5871	0.7487	2.5901	0.6793	2.5896	0.6942	2.5879	0.6836
2.601	0.7481	2.6043	0.6783	2.6035	0.6942	2.6012	0.6825
2.6151	0.7475	2.6183	0.6777	2.6171	0.6936	2.6152	0.6819
2.6289	0.7465	2.6322	0.6768	2.6312	0.6931	2.6292	0.6808
2.643	0.7459	2.6456	0.6762	2.6447	0.6925	2.6429	0.6802
2.6566	0.7453	2.6597	0.6752	2.6589	0.6914	2.6572	0.6791
2.6705	0.7447	2.6736	0.6743	2.6725	0.6908	2.6706	0.6786
2.6843	0.744	2.6871	0.6737	2.6867	0.6903	2.6847	0.6769
2.6982	0.7434	2.701	0.6731	2.7003	0.6897	2.6982	0.6758
2.7121	0.7428	2.7148	0.6721	2.7144	0.6892	2.7121	0.6752
2.726	0.7422	2.7287	0.6712	2.728	0.6886	2.7261	0.6741
2.7397	0.7416	2.7427	0.6706	2.742	0.6881	2.7398	0.673
2.7533	0.7406	2.7567	0.6696	2.7555	0.6875	2.754	0.6724
2.7675	0.74	2.7704	0.669	2.7693	0.6869	2.7676	0.6713
2.7807	0.7394	2.7845	0.6681	2.7837	0.6864	2.7817	0.6708
2.7946	0.7388	2.798	0.6672	2.7973	0.6858	2.7952	0.6696
2.8087	0.7382	2.8118	0.6665	2.8114	0.6853	2.809	0.6691
2.8227	0.7372	2.8257	0.6659	2.825	0.6842	2.8229	0.668
2.8363	0.7366	2.8398	0.665	2.8385	0.6836	2.8367	0.6674
2.8501	0.736	2.8533	0.6641	2.8528	0.683	2.8506	0.6663
2.864	0.7354	2.8672	0.6638	2.8664	0.6825	2.8644	0.6657
2.8779	0.7347	2.8815	0.6628	2.8802	0.6819	2.8784	0.6646
2.8919	0.7341	2.8953	0.6619	2.8942	0.6814	2.8923	0.6641
2.9053	0.7335	2.9088	0.661	2.9083	0.6808	2.9058	0.6629
2.9196	0.7329	2.9225	0.6603	2.922	0.6802	2.9199	0.6624
2.9333	0.732	2.9368	0.6594	2.9355	0.6797	2.9338	0.6618
2.947	0.731	2.9504	0.6588	2.9498	0.6791	2.9473	0.6613
2.9606	0.7304	2.9641	0.6582	2.9635	0.6786	2.9611	0.6602
2.9746	0.7298	2.9782	0.6572	2.9771	0.6775	2.9748	0.6596
2.9884	0.7292	2.9917	0.6566	2.9914	0.6769	2.9888	0.6585
3.0022	0.7282	3.0059	0.656	3.0051	0.6769	3.0029	0.6579
3.0164	0.7276	3.0198	0.6551	3.0187	0.6758	3.0169	0.6568
3.0303	0.727	3.0338	0.6541	3.0327	0.6752	3.0304	0.6563
3.0438	0.7261	3.0474	0.6538	3.0467	0.6735	3.0445	0.6557
3.0576	0.7254	3.061	0.6529	3.0603	0.673	3.0583	0.6546
3.0717	0.7248	3.0752	0.6523	3.074	0.6724	3.0719	0.654
3.0855	0.7242	3.0888	0.6517	3.0883	0.6719	3.0856	0.6535
3.0991	0.7236	3.1026	0.6507	3.1019	0.6713	3.0996	0.6523
3.1131	0.7227	3.1164	0.6501	3.1156	0.6708	3.1136	0.6518
3.1272	0.722	3.1308	0.6495	3.1295	0.6702	3.1273	0.6512
3.141	0.7214	3.1441	0.6486	3.1436	0.6691	3.1412	0.6501
3.1547	0.7208	3.1579	0.6479	3.1572	0.6685	3.1549	0.6496
3.1681	0.7202	3.1722	0.6473	3.171	0.668	3.1691	0.649
3.182	0.7192	3.1857	0.6464	3.1848	0.6674	3.1825	0.6479
3.1958	0.7186	3.1999	0.6458	3.199	0.6669	3.1961	0.6473
3.2098	0.718	3.2135	0.6448	3.2127	0.6663	3.2101	0.6462
3.2237	0.7171	3.2273	0.6442	3.2264	0.6657	3.2241	0.6451
3.2377	0.7165	3.2413	0.6436	3.2404	0.6652	3.2382	0.6445
3.2515	0.7158	3.2553	0.643	3.2539	0.6641	3.2517	0.644
3.2655	0.7152	3.2692	0.6424	3.2682	0.6635	3.2655	0.6434
3.2791	0.7146	3.283	0.6414	3.2817	0.6629	3.2793	0.6423
3.2929	0.7137	3.2964	0.6405	3.296	0.6624	3.2934	0.6417
3.3066	0.713	3.3105	0.6396	3.3096	0.6618	3.3073	0.6412
3.3208	0.7121	3.3244	0.639	3.3237	0.6613	3.3208	0.6406
3.3341	0.7115	3.3381	0.638	3.3371	0.6602	3.335	0.6395
3.348	0.7103	3.352	0.6374	3.3515	0.6596	3.3488	0.639
3.3623	0.7096	3.3662	0.6368	3.3647	0.659	3.3624	0.6384
3.3758	0.7087	3.3799	0.6359	3.3791	0.6585	3.3763	0.6373
3.3898	0.7081	3.3936	0.6352	3.3927	0.6579	3.3902	0.6367
3.4036	0.7072	3.4074	0.6346	3.4063	0.6574	3.4039	0.6362
3.4174	0.7065	3.4214	0.634	3.4206	0.6568	3.4176	0.635
3.4314	0.7056	3.4354	0.6331	3.4342	0.6563	3.4317	0.6345
3.4453	0.705	3.4491	0.6321	3.4479	0.6557	3.4453	0.6339
3.459	0.7041	3.4627	0.6318	3.4617	0.6546	3.4591	0.6328
3.4728	0.7034	3.4767	0.6309	3.476	0.654	3.4731	0.6323
3.4867	0.7025	3.4909	0.6303	3.4897	0.6535	3.4872	0.6317
3.5005	0.7016	3.5044	0.6293	3.5033	0.6529	3.5005	0.6306
3.5144	0.7006	3.5181	0.6287	3.5175	0.6523	3.5147	0.63
3.5283	0.7	3.5321	0.6278	3.5314	0.6518	3.5283	0.6295
3.5419	0.6991	3.546	0.6272	3.5449	0.6507	3.5426	0.6283
3.5558	0.6982	3.5598	0.6266	3.559	0.6501	3.5565	0.6278
3.5698	0.6972	3.5739	0.6256	3.5725	0.6496	3.5701	0.6267
3.5831	0.6963	3.5878	0.625	3.5867	0.649	3.5835	0.6261
3.5974	0.6954	3.6013	0.6241	3.6002	0.6484	3.5978	0.6256
3.6114	0.6944	3.615	0.6234	3.6142	0.6479	3.6112	0.625
3.6247	0.6935	3.6294	0.6228	3.6282	0.6473	3.6252	0.6239
3.6384	0.6926	3.6429	0.6219	3.6419	0.6468	3.6389	0.6233
3.6524	0.6917	3.6575	0.621	3.6561	0.6456	3.6531	0.6222
3.6661	0.6904	3.6705	0.6203	3.6699	0.6445	3.6667	0.6217
3.6799	0.6892	3.6845	0.6191	3.6835	0.644	3.6804	0.6205
3.6939	0.6882	3.6981	0.6182	3.6973	0.6434	3.6943	0.62
3.7079	0.687	3.7122	0.6176	3.7113	0.6429	3.7084	0.6189
3.7216	0.6861	3.7261	0.6166	3.7251	0.6423	3.7221	0.6183
3.7355	0.6851	3.7396	0.616	3.7386	0.6412	3.7361	0.6172
3.7496	0.6839	3.7535	0.6151	3.7529	0.6406	3.75	0.6166
3.7632	0.6827	3.7675	0.6145	3.7663	0.6401	3.7637	0.615
3.7767	0.6814	3.7815	0.6138	3.7802	0.6395	3.7772	0.6138
3.7908	0.6802	3.7952	0.6126	3.7942	0.639	3.7914	0.6133
3.8045	0.6789	3.8089	0.6117	3.8081	0.6378	3.8053	0.6122
3.8188	0.6774	3.8231	0.611	3.8218	0.6373	3.8187	0.611
3.8323	0.6762	3.837	0.6101	3.8359	0.6367	3.8328	0.6105
3.8463	0.6749	3.8508	0.6092	3.8494	0.6356	3.8468	0.6094
3.8602	0.6734	3.8645	0.6083	3.8637	0.635	3.8604	0.6083
3.874	0.6721	3.8785	0.6073	3.8775	0.6345	3.8743	0.6077
3.8879	0.6706	3.8922	0.6064	3.8912	0.6334	3.8882	0.6066
3.9012	0.6687	3.9062	0.6055	3.9048	0.6328	3.9022	0.606
3.9156	0.6669	3.9196	0.6048	3.919	0.6317	3.9161	0.6049
3.929	0.6653	3.9339	0.6036	3.9324	0.6311	3.9299	0.6038
3.9433	0.6634	3.9474	0.6027	3.9466	0.6306	3.9436	0.6027
3.9566	0.6616	3.9615	0.6017	3.9602	0.6295	3.9576	0.6016
3.9709	0.6594	3.975	0.6008	3.9742	0.6289	3.9713	0.6004
3.9845	0.6576	3.9891	0.5996	3.9883	0.6278	3.9851	0.5993
3.9986	0.6554	4.0032	0.5986	4.0019	0.6272	3.9986	0.5982
4.0124	0.6529	4.0166	0.5974	4.0155	0.6261	4.0127	0.5971
4.026	0.6504	4.0305	0.5962	4.0296	0.6256	4.0269	0.596
4.0398	0.6473	4.0447	0.5949	4.0437	0.6244	4.0405	0.5949
4.0539	0.6448	4.0584	0.594	4.0572	0.6233	4.0541	0.5938
4.0678	0.6414	4.0721	0.5928	4.0708	0.6228	4.0681	0.5926
4.0812	0.638	4.0863	0.5918	4.0851	0.6222	4.082	0.5915
4.0954	0.6343	4.1001	0.5906	4.0986	0.6211	4.0954	0.5904
4.1092	0.6303	4.1138	0.5893	4.113	0.62	4.1097	0.5887
4.1231	0.6253	4.1277	0.5881	4.1265	0.6194	4.1231	0.5876
4.1369	0.62	4.1413	0.5869	4.1406	0.6183	4.1369	0.5865
4.1506	0.6138	4.1551	0.5853	4.1542	0.6166	4.1513	0.5848
4.1641	0.6064	4.1693	0.5841	4.1679	0.6155	4.1652	0.5831
4.1782	0.5974	4.183	0.5825	4.1817	0.6144	4.1785	0.5815
4.1921	0.5866	4.1971	0.5807	4.1958	0.6133	4.1927	0.5798
4.2059	0.5732	4.2107	0.5797	4.2094	0.6127	4.2062	0.5787
4.2198	0.5571	4.2247	0.5782	4.2236	0.611	4.2205	0.577
4.2336	0.5404	4.2387	0.576	4.2371	0.6099	4.2341	0.5753
4.2474	0.5242	4.2522	0.5748	4.2512	0.6088	4.2481	0.5737
4.2613	0.5087	4.2663	0.5729	4.2647	0.6077	4.262	0.572
4.2752	0.4945	4.28	0.5714	4.2791	0.6066	4.2755	0.5703
4.2889	0.4815	4.2941	0.5692	4.2928	0.6049	4.2891	0.5686
4.3028	0.4697	4.3076	0.5673	4.3065	0.6038	4.3035	0.5664
4.3168	0.4579	4.3213	0.5655	4.3202	0.6027	4.3173	0.5642
4.3301	0.4464	4.3356	0.5633	4.3345	0.6016	4.3308	0.5625
4.3442	0.4362	4.3492	0.5611	4.3478	0.5999	4.345	0.5603
4.3578	0.4269	4.363	0.559	4.3616	0.5982	4.3585	0.558
4.3716	0.4176	4.3769	0.5565	4.3759	0.5965	4.3725	0.5558
4.3855	0.4092	4.3909	0.554	4.3896	0.5949	4.3866	0.5536
4.3998	0.4002	4.4048	0.5512	4.4033	0.5932	4.3999	0.5508
4.4137	0.3919	4.4183	0.5484	4.4175	0.5915	4.4137	0.548
4.427	0.3838	4.432	0.5456	4.4311	0.5893	4.4277	0.5452
4.4412	0.3748	4.4463	0.5425	4.4451	0.5865	4.4413	0.5424
4.455	0.3664	4.4602	0.5391	4.459	0.5848	4.4554	0.5396
4.4686	0.3575	4.4741	0.5354	4.4724	0.5826	4.4692	0.5363
4.4826	0.3482	4.4879	0.5314	4.4867	0.5798	4.4829	0.5329
4.4965	0.3385	4.5016	0.5273	4.5002	0.577	4.4971	0.5296
4.5103	0.3286	4.5152	0.5233	4.5143	0.5742	4.5109	0.5257
4.5242	0.319	4.5291	0.5184	4.5282	0.5709	4.5245	0.5212
4.538	0.3094	4.5432	0.5128	4.5421	0.567	4.5386	0.5167
4.552	0.2998	4.5568	0.5072	4.5559	0.5631	4.552	0.5123
4.5655	0.2908	4.5707	0.501	4.5694	0.5575	4.5659	0.5067
4.5792	0.2821	4.5844	0.4945	4.5834	0.5519	4.58	0.5011
4.593	0.2731	4.5983	0.4867	4.5975	0.5446	4.5936	0.495
4.607	0.2648	4.6121	0.4787	4.6111	0.5363	4.6073	0.4877
4.6209	0.2567	4.6261	0.4694	4.6248	0.5257	4.6216	0.4799
4.6347	0.2483	4.64	0.4594	4.6385	0.5117	4.635	0.4715
4.6485	0.2406	4.6538	0.4486	4.6526	0.4933	4.6493	0.4621
4.6626	0.2325	4.668	0.4368	4.6663	0.4721	4.6632	0.4503
4.6761	0.2251	4.6813	0.425	4.6802	0.4515	4.6766	0.4397
4.6899	0.2173	4.6952	0.4117	4.6947	0.4308	4.6905	0.4263
4.7039	0.2093	4.7095	0.3971	4.7083	0.4118	4.7045	0.4129
4.7179	0.2015	4.7232	0.3829	4.7221	0.394	4.7185	0.3996
4.7205	0.2	4.7373	0.368	4.7356	0.3772	4.7318	0.3862
		4.7507	0.3531	4.7494	0.361	4.7459	0.3728
		4.7647	0.3376	4.7633	0.3449	4.7595	0.3588
		4.7787	0.3224	4.7775	0.3309	4.7738	0.3454
		4.7923	0.3072	4.791	0.3181	4.7872	0.3315
		4.8063	0.2911	4.805	0.3075	4.8014	0.3181
		4.82	0.2753	4.8189	0.2985	4.8154	0.3041
		4.8343	0.2592	4.8324	0.2907	4.8287	0.2902
		4.8479	0.2431	4.8465	0.284	4.8431	0.2762
		4.8615	0.2272	4.8602	0.2768	4.8566	0.2617
		4.8753	0.2108	4.8745	0.2684	4.8704	0.2472
		4.8846	0.2	4.8881	0.26	4.8845	0.2321
				4.9018	0.2506	4.898	0.2171
				4.9157	0.24	4.9118	0.202
				4.9298	0.2294	4.9137	0.1998
				4.9432	0.2199
				4.9572	0.2093
				4.9697	0.1998

## Sheet: Fig.2d
	3.25 m AlCl3	3.25 m AlCl3 + 0.5 m KBr	3.25 m AlCl3 + 1 m PY14Br
q (Å-1)	Intensity (a.u.)	Intensity (a.u.)	Intensity (a.u.)
0.60117	-0.14015	-0.11287	-0.08953
0.60416	-0.13583	-0.10651	-0.08166
0.60715	-0.13111	-0.10109	-0.07503
0.61014	-0.12592	-0.09598	-0.06712
0.61313	-0.12194	-0.09216	-0.05999
0.61612	-0.11795	-0.08877	-0.05468
0.61911	-0.11406	-0.08331	-0.05025
0.6221	-0.11082	-0.07931	-0.04526
0.62509	-0.10679	-0.07451	-0.04103
0.62808	-0.10183	-0.06714	-0.03584
0.63107	-0.09717	-0.06107	-0.0306
0.63405	-0.09289	-0.057	-0.02736
0.63704	-0.08768	-0.05215	-0.02266
0.64003	-0.08427	-0.04873	-0.01828
0.64302	-0.082	-0.04658	-0.01406
0.64601	-0.07779	-0.0428	-0.0099
0.649	-0.07383	-0.03977	-0.00674
0.65199	-0.07074	-0.03654	-0.00448
0.65498	-0.06797	-0.03378	-0.00423
0.65797	-0.06486	-0.03198	-0.00284
0.66096	-0.06061	-0.03004	-0.000598
0.66395	-0.05535	-0.02716	0.00179
0.66694	-0.05098	-0.02437	0.00331
0.66993	-0.04619	-0.0205	0.00547
0.67292	-0.04166	-0.01712	0.00677
0.67591	-0.03832	-0.01518	0.00662
0.6789	-0.03557	-0.01343	0.00512
0.68189	-0.03244	-0.01064	0.00617
0.68488	-0.02893	-0.00685	0.00991
0.68787	-0.02625	-0.00478	0.01033
0.69085	-0.0238	-0.00408	0.00935
0.69384	-0.02249	-0.00528	0.00423
0.69683	-0.01728	-0.00148	0.00591
0.69982	-0.01094	0.0027	0.00871
0.70281	-0.00438	0.0076	0.01168
0.7058	0.0003881	0.01072	0.01256
0.70879	0.00437	0.01292	0.01336
0.71178	0.00764	0.01378	0.01211
0.71477	0.01302	0.01775	0.01569
0.71776	0.01876	0.02336	0.01969
0.72075	0.02584	0.03063	0.02355
0.72374	0.03439	0.03784	0.03028
0.72673	0.03997	0.04095	0.03395
0.72972	0.04703	0.04665	0.04051
0.73271	0.05443	0.05255	0.04533
0.7357	0.06155	0.05764	0.05077
0.73869	0.06764	0.0598	0.05418
0.74168	0.07343	0.06187	0.05715
0.74466	0.0785	0.06579	0.06031
0.74765	0.08303	0.07008	0.06246
0.75064	0.08844	0.0758	0.06497
0.75363	0.09501	0.08164	0.06955
0.75662	0.10243	0.08657	0.07449
0.75961	0.10773	0.08942	0.07674
0.7626	0.11353	0.09385	0.08053
0.76559	0.11826	0.09758	0.08214
0.76858	0.12348	0.10299	0.08608
0.77157	0.12978	0.10919	0.0916
0.77456	0.13737	0.11691	0.10033
0.77755	0.14315	0.1228	0.10618
0.78054	0.14691	0.12518	0.10742
0.78353	0.15156	0.12869	0.11054
0.78652	0.15548	0.13153	0.11285
0.78951	0.16091	0.13389	0.1167
0.7925	0.16386	0.13363	0.11665
0.79549	0.16955	0.13915	0.12194
0.79848	0.17069	0.14147	0.12212
0.80146	0.17334	0.14458	0.12584
0.80445	0.17268	0.14518	0.12702
0.80744	0.17341	0.14608	0.12877
0.81043	0.17472	0.14704	0.13092
0.81342	0.17507	0.14772	0.1315
0.81641	0.17797	0.15142	0.13603
0.8194	0.17894	0.15243	0.13711
0.82239	0.17993	0.15426	0.1399
0.82538	0.18025	0.15457	0.13998
0.82837	0.17933	0.1529	0.13908
0.83136	0.17951	0.15402	0.14333
0.83435	0.17787	0.1536	0.14479
0.83734	0.17651	0.15338	0.1471
0.84033	0.17592	0.15418	0.14997
0.84332	0.17434	0.15362	0.14989
0.84631	0.17222	0.15353	0.15026
0.8493	0.16894	0.15283	0.15086
0.85229	0.16423	0.15066	0.14894
0.85528	0.16117	0.15041	0.1501
0.85826	0.15878	0.14989	0.15136
0.86125	0.15511	0.14749	0.15216
0.86424	0.15155	0.14504	0.1538
0.86723	0.14802	0.14333	0.15513
0.87022	0.14414	0.14063	0.15611
0.87321	0.14028	0.13947	0.1567
0.8762	0.13593	0.13801	0.15574
0.87919	0.12944	0.13359	0.15201
0.88218	0.12134	0.12685	0.1446
0.88517	0.11843	0.12665	0.14596
0.88816	0.114	0.1252	0.14582
0.89115	0.10831	0.12298	0.1464
0.89414	0.10478	0.12164	0.14886
0.89713	0.09941	0.11846	0.1483
0.90012	0.09213	0.1136	0.14398
0.90311	0.08554	0.11005	0.14122
0.9061	0.08161	0.10951	0.14298
0.90909	0.07764	0.10697	0.14349
0.91208	0.07245	0.10303	0.14229
0.91506	0.06687	0.10068	0.14176
0.91805	0.06204	0.09995	0.14089
0.92104	0.05738	0.09818	0.14113
0.92403	0.05155	0.09561	0.14002
0.92702	0.04645	0.09271	0.13786
0.93001	0.04219	0.08957	0.13625
0.933	0.03713	0.0872	0.13509
0.93599	0.03199	0.08337	0.13342
0.93898	0.0272	0.07931	0.13147
0.94197	0.02224	0.07545	0.12913
0.94496	0.01762	0.07195	0.12765
0.94795	0.01337	0.06936	0.1263
0.95094	0.00908	0.06739	0.12449
0.95393	0.00385	0.06515	0.12263
0.95692	-0.00172	0.06242	0.1199
0.95991	-0.00569	0.06074	0.11919
0.9629	-0.00904	0.05956	0.12037
0.96589	-0.01312	0.05768	0.11991
0.96887	-0.01717	0.05494	0.11815
0.97186	-0.02083	0.05218	0.11539
0.97485	-0.02475	0.05034	0.11337
0.97784	-0.02874	0.04786	0.11202
0.98083	-0.03229	0.04547	0.11109
0.98382	-0.03526	0.04477	0.1116
0.98681	-0.03811	0.04258	0.11135
0.9898	-0.04108	0.04028	0.11009
0.99279	-0.04286	0.04075	0.11169
0.99578	-0.04594	0.03915	0.11083
0.99877	-0.04935	0.0376	0.10953
1.00176	-0.05221	0.03686	0.10949
1.00475	-0.0549	0.03653	0.10846
1.00774	-0.05726	0.03604	0.10747
1.01073	-0.06014	0.03286	0.10626
1.01372	-0.06354	0.02888	0.10429
1.01671	-0.06631	0.02736	0.10353
1.0197	-0.06872	0.02724	0.10388
1.02269	-0.07099	0.02658	0.10414
1.02568	-0.07356	0.02497	0.10298
1.02866	-0.07518	0.02408	0.10157
1.03165	-0.07674	0.02333	0.10179
1.03464	-0.07932	0.02112	0.10147
1.03763	-0.08087	0.01959	0.10104
1.04062	-0.08271	0.01899	0.10079
1.04361	-0.08538	0.01825	0.09917
1.0466	-0.08758	0.01698	0.09722
1.04959	-0.08967	0.01637	0.09626
1.05258	-0.0915	0.01569	0.09559
1.05557	-0.09308	0.0155	0.09469
1.05856	-0.09431	0.01512	0.0947
1.06155	-0.09611	0.01325	0.0944
1.06454	-0.09755	0.01277	0.09474
1.06753	-0.09933	0.01218	0.09423
1.07052	-0.10134	0.01075	0.09366
1.07351	-0.10269	0.00935	0.09343
1.0765	-0.10405	0.009	0.09297
1.07949	-0.10509	0.00866	0.09266
1.08248	-0.1055	0.00839	0.09266
1.08546	-0.10632	0.00686	0.09203
1.08845	-0.10853	0.00399	0.0887
1.09144	-0.10905	0.00462	0.08988
1.09443	-0.10923	0.00485	0.09096
1.09742	-0.11006	0.00415	0.09155
1.10041	-0.11185	0.00253	0.09058
1.1034	-0.11345	0.00113	0.08908
1.10639	-0.11419	0.000429	0.08949
1.10938	-0.11441	0.000268	0.091
1.11237	-0.11479	0.00043	0.09166
1.11536	-0.11501	0.00114	0.09116
1.11835	-0.11523	0.00149	0.09109
1.12134	-0.11532	0.00103	0.09146
1.12433	-0.11508	0.000824	0.09264
1.12732	-0.11561	0.000619	0.09381
1.13031	-0.11615	0.000421	0.09379
1.1333	-0.11623	0.000543	0.09365
1.13629	-0.11595	0.000925	0.09371
1.13928	-0.11592	0.000589	0.09404
1.14226	-0.11633	-8.5e-05	0.09418
1.14525	-0.11645	-0.000317	0.09338
1.14824	-0.11597	0.000394	0.09424
1.15123	-0.1154	0.00137	0.09666
1.15422	-0.11522	0.00322	0.09876
1.15721	-0.11538	0.00409	0.09888
1.1602	-0.11553	0.00394	0.0981
1.16319	-0.11516	0.00376	0.09858
1.16618	-0.11498	0.00298	0.09909
1.16917	-0.11492	0.0027	0.09849
1.17216	-0.11463	0.00301	0.09831
1.17515	-0.11376	0.00441	0.09994
1.17814	-0.11239	0.00607	0.10238
1.18113	-0.11196	0.0067	0.10383
1.18412	-0.11097	0.00767	0.1046
1.18711	-0.11	0.00878	0.10489
1.1901	-0.10942	0.00996	0.10556
1.19309	-0.10759	0.0127	0.1101
1.19607	-0.10771	0.01275	0.11161
1.19906	-0.10723	0.01257	0.11241
1.20205	-0.10672	0.01246	0.11338
1.20504	-0.10636	0.01295	0.11465
1.20803	-0.10481	0.01479	0.11706
1.21102	-0.10401	0.01523	0.11744
1.21401	-0.10358	0.01561	0.1179
1.217	-0.10288	0.01644	0.11869
1.21999	-0.10212	0.01664	0.11903
1.22298	-0.10098	0.01768	0.11975
1.22597	-0.10038	0.01851	0.12098
1.22896	-0.09969	0.01988	0.12327
1.23195	-0.09862	0.0212	0.1256
1.23494	-0.09777	0.02179	0.12689
1.23793	-0.09617	0.02277	0.12775
1.24092	-0.09484	0.02357	0.12851
1.24391	-0.09366	0.02468	0.12991
1.2469	-0.09253	0.0269	0.13224
1.24989	-0.09173	0.02853	0.13277
1.25287	-0.09093	0.0291	0.13287
1.25586	-0.08986	0.02938	0.13441
1.25885	-0.08793	0.03011	0.1364
1.26184	-0.08553	0.03157	0.13876
1.26483	-0.08407	0.03277	0.14012
1.26782	-0.08314	0.03322	0.14167
1.27081	-0.08199	0.03318	0.14269
1.2738	-0.08091	0.03413	0.14378
1.27679	-0.07986	0.03543	0.14557
1.27978	-0.07852	0.03658	0.14666
1.28277	-0.07723	0.03745	0.14752
1.28576	-0.0769	0.03669	0.1467
1.28875	-0.07588	0.03755	0.14718
1.29174	-0.07403	0.03902	0.14786
1.29473	-0.07211	0.04105	0.14916
1.29772	-0.07001	0.04356	0.15188
1.30071	-0.06818	0.04443	0.15383
1.3037	-0.06673	0.04463	0.15553
1.30669	-0.06534	0.04558	0.15733
1.30967	-0.0641	0.04643	0.15872
1.31266	-0.062	0.04828	0.16148
1.31565	-0.06034	0.04932	0.16308
1.31864	-0.05866	0.04979	0.1638
1.32163	-0.05666	0.05169	0.16603
1.32462	-0.0546	0.05401	0.16842
1.32761	-0.05278	0.05566	0.17008
1.3306	-0.05083	0.05766	0.17229
1.33359	-0.04932	0.05894	0.17402
1.33658	-0.04819	0.05946	0.17436
1.33957	-0.04721	0.06077	0.17459
1.34256	-0.04516	0.0639	0.17788
1.34555	-0.043	0.06631	0.18165
1.34854	-0.04135	0.06711	0.18309
1.35153	-0.03989	0.06777	0.18362
1.35452	-0.03836	0.06885	0.18536
1.35751	-0.03659	0.07055	0.18758
1.3605	-0.035	0.07247	0.18916
1.36349	-0.03338	0.07383	0.19096
1.36647	-0.03104	0.0746	0.19275
1.36946	-0.02897	0.07518	0.19532
1.37245	-0.02681	0.07633	0.19794
1.37544	-0.02428	0.07827	0.20044
1.37843	-0.02222	0.07954	0.20156
1.38142	-0.02071	0.0807	0.20234
1.38441	-0.0182	0.08242	0.20426
1.3874	-0.016	0.08374	0.20571
1.39039	-0.01334	0.08688	0.20952
1.39338	-0.0107	0.08954	0.21233
1.39637	-0.00871	0.09202	0.21429
1.39936	-0.00695	0.09365	0.21611
1.40235	-0.00504	0.09502	0.21873
1.40534	-0.0024	0.09689	0.22157
1.40833	-0.0002332	0.09794	0.22355
1.41132	0.0014	0.09876	0.2252
1.41431	0.00315	0.10031	0.22644
1.4173	0.00532	0.10337	0.2287
1.42028	0.00787	0.10591	0.23104
1.42327	0.01056	0.10747	0.2338
1.42626	0.01261	0.10886	0.23593
1.42925	0.01448	0.11	0.23684
1.43224	0.01631	0.11151	0.23857
1.43523	0.0185	0.11352	0.24137
1.43822	0.02091	0.11515	0.24328
1.44121	0.02327	0.1167	0.24506
1.4442	0.0254	0.11893	0.24672
1.44719	0.02768	0.12137	0.24873
1.45018	0.03008	0.12269	0.25051
1.45317	0.03182	0.12353	0.25186
1.45616	0.03326	0.12456	0.2538
1.45915	0.03581	0.12682	0.25588
1.46214	0.03885	0.12956	0.25857
1.46513	0.04146	0.13205	0.26161
1.46812	0.04399	0.13519	0.26313
1.47111	0.04632	0.13709	0.26498
1.4741	0.04848	0.13818	0.26729
1.47708	0.05011	0.13977	0.26842
1.48007	0.05206	0.14122	0.2695
1.48306	0.05426	0.14311	0.27152
1.48605	0.05687	0.14519	0.27304
1.48904	0.05876	0.14566	0.27256
1.49203	0.06108	0.14762	0.27422
1.49502	0.0635	0.14981	0.27721
1.49801	0.06621	0.15197	0.28079
1.501	0.0685	0.15412	0.28315
1.50399	0.07078	0.15611	0.28413
1.50698	0.07338	0.15854	0.2856
1.50997	0.07585	0.16116	0.2875
1.51296	0.07809	0.16319	0.28944
1.51595	0.08084	0.16519	0.29162
1.51894	0.08353	0.16689	0.29403
1.52193	0.08569	0.16839	0.29591
1.52492	0.08799	0.16978	0.298
1.52791	0.09048	0.17167	0.30016
1.5309	0.09343	0.1744	0.30194
1.53388	0.09571	0.17693	0.30324
1.53687	0.09746	0.17823	0.3038
1.53986	0.09988	0.17952	0.30552
1.54285	0.10258	0.18126	0.30777
1.54584	0.10537	0.18367	0.31013
1.54883	0.10797	0.18533	0.31164
1.55182	0.111	0.18688	0.3126
1.55481	0.11409	0.18925	0.31401
1.5578	0.11683	0.1916	0.31552
1.56079	0.1198	0.19411	0.31729
1.56378	0.12205	0.19635	0.31936
1.56677	0.12438	0.19857	0.32148
1.56976	0.12675	0.20116	0.32379
1.57275	0.12938	0.2032	0.32638
1.57574	0.13243	0.20474	0.32784
1.57873	0.13576	0.20665	0.32874
1.58172	0.1387	0.20904	0.32987
1.58471	0.14199	0.21177	0.33153
1.5877	0.14526	0.21438	0.33436
1.59068	0.14772	0.21649	0.33682
1.59367	0.14974	0.21866	0.33873
1.59666	0.15299	0.22255	0.34198
1.59965	0.15666	0.22595	0.34444
1.60264	0.15933	0.22806	0.34544
1.60563	0.16228	0.23057	0.34721
1.60862	0.16523	0.23292	0.34919
1.61161	0.16808	0.23502	0.35118
1.6146	0.1717	0.23798	0.35313
1.61759	0.17496	0.24046	0.35461
1.62058	0.17807	0.24267	0.35601
1.62357	0.18162	0.24488	0.3572
1.62656	0.18457	0.24669	0.35814
1.62955	0.18789	0.24943	0.3593
1.63254	0.19108	0.25164	0.3607
1.63553	0.19387	0.25411	0.36192
1.63852	0.19705	0.25742	0.36333
1.64151	0.20054	0.26035	0.36534
1.64449	0.20344	0.2628	0.36655
1.64748	0.20699	0.2655	0.36722
1.65047	0.21074	0.26902	0.36933
1.65346	0.21438	0.27235	0.37162
1.65645	0.21772	0.27464	0.37309
1.65944	0.22082	0.27739	0.3747
1.66243	0.22435	0.28058	0.37704
1.66542	0.22785	0.28319	0.37869
1.66841	0.23118	0.28556	0.38056
1.6714	0.23453	0.28785	0.38292
1.67439	0.23798	0.2902	0.38461
1.67738	0.24196	0.29345	0.3858
1.68037	0.24561	0.29622	0.38702
1.68336	0.2493	0.29912	0.38886
1.68635	0.25355	0.30221	0.39085
1.68934	0.25732	0.30521	0.39146
1.69233	0.26129	0.30857	0.39196
1.69532	0.2649	0.31197	0.39263
1.69831	0.26887	0.31586	0.39372
1.70129	0.27335	0.31943	0.39534
1.70428	0.27766	0.3224	0.39696
1.70727	0.28173	0.32544	0.39918
1.71026	0.28441	0.32696	0.3983
1.71325	0.28811	0.32956	0.39881
1.71624	0.29324	0.33352	0.40063
1.71923	0.29824	0.33758	0.40218
1.72222	0.30244	0.34069	0.40322
1.72521	0.30643	0.34426	0.40454
1.7282	0.31077	0.34803	0.40649
1.73119	0.31552	0.35235	0.40912
1.73418	0.32007	0.35613	0.41088
1.73717	0.32506	0.35941	0.41284
1.74016	0.32983	0.36332	0.41422
1.74315	0.33452	0.36736	0.4154
1.74614	0.33933	0.37083	0.41714
1.74913	0.34396	0.37461	0.41903
1.75212	0.34855	0.37832	0.42081
1.75511	0.35378	0.3825	0.4226
1.75809	0.35838	0.38577	0.42339
1.76108	0.36326	0.38953	0.42454
1.76407	0.36857	0.39365	0.42673
1.76706	0.37429	0.39789	0.42872
1.77005	0.37971	0.40228	0.43121
1.77304	0.38442	0.40686	0.4332
1.77603	0.38979	0.41144	0.43522
1.77902	0.39502	0.4153	0.43687
1.78201	0.40031	0.41895	0.438
1.785	0.40576	0.42321	0.4401
1.78799	0.41041	0.42673	0.44174
1.79098	0.41509	0.43034	0.44256
1.79397	0.42052	0.43507	0.44387
1.79696	0.42574	0.43894	0.44514
1.79995	0.43071	0.44346	0.44686
1.80294	0.43582	0.4482	0.44939
1.80593	0.44184	0.45282	0.45179
1.80892	0.44781	0.45693	0.45383
1.81191	0.45379	0.46099	0.45525
1.81489	0.45887	0.46468	0.45603
1.81788	0.4644	0.46896	0.45729
1.82087	0.47036	0.4739	0.45904
1.82386	0.47593	0.47818	0.46104
1.82685	0.48147	0.48261	0.46302
1.82984	0.48704	0.4867	0.46458
1.83283	0.49267	0.49121	0.46589
1.83582	0.49798	0.49518	0.46719
1.83881	0.50354	0.49931	0.46865
1.8418	0.50951	0.50393	0.46992
1.84479	0.51589	0.50874	0.47171
1.84778	0.52263	0.51495	0.47515
1.85077	0.52844	0.51996	0.47712
1.85376	0.53419	0.52383	0.47819
1.85675	0.53993	0.52885	0.48034
1.85974	0.54552	0.53407	0.48352
1.86273	0.55092	0.53837	0.48504
1.86572	0.55609	0.54207	0.48595
1.8687	0.5615	0.54634	0.48646
1.87169	0.56765	0.55127	0.48826
1.87468	0.57358	0.55569	0.49014
1.87767	0.57913	0.56048	0.49158
1.88066	0.58486	0.56554	0.4937
1.88365	0.59069	0.56971	0.49564
1.88664	0.59585	0.57347	0.49697
1.88963	0.60064	0.57726	0.4986
1.89262	0.60563	0.58105	0.50073
1.89561	0.61055	0.58472	0.50185
1.8986	0.61564	0.58897	0.50211
1.90159	0.62176	0.59432	0.50352
1.90458	0.62743	0.59837	0.50444
1.90757	0.63225	0.60175	0.50451
1.91056	0.63676	0.60541	0.50557
1.91355	0.6408	0.60849	0.50656
1.91654	0.64528	0.61244	0.50809
1.91953	0.65047	0.61618	0.51009
1.92252	0.65491	0.61909	0.51112
1.9255	0.65923	0.62225	0.512
1.92849	0.66409	0.62523	0.51324
1.93148	0.66859	0.6284	0.51434
1.93447	0.67272	0.63168	0.51511
1.93746	0.67613	0.63456	0.51565
1.94045	0.67991	0.63745	0.51687
1.94344	0.684	0.64019	0.51736
1.94643	0.68787	0.64318	0.51741
1.94942	0.69192	0.64659	0.51819
1.95241	0.69587	0.64944	0.51901
1.9554	0.69907	0.65207	0.51997
1.95839	0.7029	0.65541	0.52114
1.96138	0.70627	0.658	0.52138
1.96437	0.70875	0.65876	0.52099
1.96736	0.71165	0.66042	0.52087
1.97035	0.71518	0.66327	0.52138
1.97334	0.71821	0.66561	0.52125
1.97633	0.72065	0.66726	0.521
1.97932	0.72352	0.66955	0.52208
1.9823	0.72585	0.67147	0.52254
1.98529	0.72737	0.67269	0.52234
1.98828	0.72967	0.67522	0.52336
1.99127	0.73183	0.67746	0.52435
1.99426	0.73299	0.67835	0.52393
1.99725	0.73462	0.67942	0.52354
2.00024	0.73642	0.68109	0.52404
2.00323	0.73779	0.68242	0.52376
2.00622	0.7397	0.68277	0.52352
2.00921	0.74137	0.68284	0.5233
2.0122	0.74271	0.68342	0.52271
2.01519	0.74353	0.684	0.52216
2.01818	0.74278	0.68366	0.5206
2.02117	0.74199	0.68374	0.5192
2.02416	0.74228	0.68471	0.51855
2.02715	0.74244	0.68409	0.51743
2.03014	0.74251	0.6832	0.51663
2.03313	0.74257	0.68245	0.51619
2.03612	0.74276	0.68229	0.51559
2.0391	0.74227	0.68244	0.51458
2.04209	0.74187	0.68239	0.514
2.04508	0.74119	0.68209	0.51406
2.04807	0.73989	0.68096	0.5136
2.05106	0.73881	0.67941	0.51228
2.05405	0.73764	0.67799	0.51122
2.05704	0.73698	0.6778	0.51057
2.06003	0.73567	0.67745	0.50917
2.06302	0.73415	0.67643	0.50745
2.06601	0.73283	0.67487	0.50618
2.069	0.73071	0.67305	0.5047
2.07199	0.72891	0.67205	0.50409
2.07498	0.72671	0.6709	0.5034
2.07797	0.72382	0.66904	0.50183
2.08096	0.72049	0.66608	0.49943
2.08395	0.71766	0.66299	0.49743
2.08694	0.71564	0.661	0.496
2.08993	0.71347	0.65914	0.49511
2.09292	0.71127	0.65712	0.49401
2.0959	0.70899	0.65534	0.49277
2.09889	0.70695	0.6534	0.49156
2.10188	0.70374	0.65075	0.48897
2.10487	0.69993	0.64794	0.48691
2.10786	0.69594	0.6453	0.48535
2.11085	0.69189	0.64232	0.48304
2.11384	0.68785	0.63971	0.48106
2.11683	0.68453	0.63777	0.4797
2.11982	0.68082	0.63482	0.47743
2.12281	0.67691	0.63168	0.47512
2.1258	0.67335	0.62878	0.47289
2.12879	0.66963	0.62559	0.47038
2.13178	0.66575	0.62213	0.46852
2.13477	0.66157	0.61883	0.46675
2.13776	0.65725	0.61525	0.46505
2.14075	0.65275	0.61116	0.46361
2.14374	0.64853	0.60742	0.46199
2.14673	0.64449	0.60451	0.46012
2.14971	0.64046	0.60133	0.45802
2.1527	0.63525	0.59705	0.45485
2.15569	0.62975	0.59299	0.45245
2.15868	0.62493	0.58992	0.45015
2.16167	0.61991	0.58695	0.4473
2.16466	0.61548	0.58329	0.44462
2.16765	0.6112	0.58002	0.44272
2.17064	0.60633	0.57664	0.44054
2.17363	0.60138	0.57272	0.43771
2.17662	0.59698	0.56975	0.43533
2.17961	0.59226	0.56558	0.43286
2.1826	0.58759	0.56139	0.43034
2.18559	0.58328	0.55768	0.42759
2.18858	0.57893	0.55361	0.42539
2.19157	0.57355	0.54912	0.42316
2.19456	0.56878	0.54546	0.42189
2.19755	0.56438	0.54227	0.41991
2.20054	0.55936	0.53855	0.41656
2.20353	0.55404	0.53452	0.41385
2.20651	0.5486	0.53066	0.4116
2.2095	0.54351	0.52722	0.4095
2.21249	0.53901	0.52456	0.40817
2.21548	0.53414	0.52148	0.40603
2.21847	0.52851	0.51756	0.40275
2.22146	0.52366	0.51393	0.39993
2.22445	0.51895	0.51017	0.39749
2.22744	0.51423	0.50648	0.39479
2.23043	0.5097	0.50295	0.39273
2.23342	0.50477	0.49871	0.39085
2.23641	0.50003	0.49487	0.38902
2.2394	0.49536	0.49123	0.38726
2.24239	0.49056	0.4874	0.38519
2.24538	0.48602	0.48333	0.38237
2.24837	0.48151	0.47901	0.37939
2.25136	0.47635	0.47525	0.37652
2.25435	0.47181	0.47186	0.37371
2.25734	0.46704	0.46817	0.37139
2.26033	0.4623	0.46447	0.36915
2.26331	0.4574	0.46026	0.36664
2.2663	0.45279	0.45614	0.36454
2.26929	0.4484	0.45221	0.36106
2.27228	0.44411	0.44864	0.35773
2.27527	0.43951	0.44566	0.35591
2.27826	0.43497	0.44277	0.3541
2.28125	0.43076	0.43983	0.35221
2.28424	0.426	0.43673	0.3501
2.28723	0.42146	0.43354	0.348
2.29022	0.41705	0.43055	0.34582
2.29321	0.41244	0.42718	0.34367
2.2962	0.40807	0.42347	0.34146
2.29919	0.40385	0.41993	0.33873
2.30218	0.39931	0.41664	0.33594
2.30517	0.39516	0.41339	0.33406
2.30816	0.39133	0.4102	0.33225
2.31115	0.38703	0.40629	0.32904
2.31414	0.38118	0.40013	0.32321
2.31713	0.37634	0.3951	0.31914
2.32011	0.37265	0.39251	0.3176
2.3231	0.36813	0.38951	0.31538
2.32609	0.3637	0.38645	0.3126
2.32908	0.35945	0.38335	0.30992
2.33207	0.35616	0.38009	0.30794
2.33506	0.35279	0.37681	0.30648
2.33805	0.34975	0.37481	0.30569
2.34104	0.34825	0.3744	0.30635
2.34403	0.34537	0.37271	0.30503
2.34702	0.34134	0.36949	0.30228
2.37392	0.33781	0.36594	0.28432
2.37691	0.33416	0.36351	0.28282
2.3799	0.33024	0.36107	0.27928
2.38289	0.32681	0.35855	0.27615
2.38588	0.32345	0.35614	0.27473
2.38887	0.3201	0.3536	0.27323
2.39186	0.31671	0.35037	0.27098
2.39485	0.31352	0.34744	0.26897
2.39784	0.31041	0.34508	0.26677
2.40083	0.30748	0.34295	0.26358
2.40382	0.30333	0.33917	0.26184
2.40681	0.29952	0.33544	0.26139
2.4098	0.2967	0.3329	0.25929
2.41279	0.29366	0.33039	0.25724
2.41578	0.29046	0.32772	0.25588
2.41877	0.28711	0.32517	0.25453
2.42176	0.28419	0.32309	0.25345
2.42475	0.28129	0.32033	0.25331
2.42774	0.27887	0.31844	0.25262
2.43072	0.27644	0.31649	0.25128
2.43371	0.2732	0.31341	0.24903
2.4367	0.27064	0.31095	0.24705
2.43969	0.26819	0.30897	0.24682
2.44268	0.26594	0.3071	0.24781
2.44567	0.26404	0.30565	0.2476
2.44866	0.26193	0.30388	0.2463
2.45165	0.26009	0.30207	0.24528
2.45464	0.2582	0.30057	0.24405
2.45763	0.25522	0.2986	0.2425
2.46062	0.25254	0.29684	0.24082
2.46361	0.25081	0.29582	0.23958
2.4666	0.24979	0.29573	0.23899
2.46959	0.2483	0.29434	0.2381
2.47258	0.24631	0.29203	0.2366
2.47557	0.24413	0.29078	0.23568
2.47856	0.24164	0.28928	0.23454
2.48155	0.23931	0.28723	0.23282
2.48454	0.23698	0.2848	0.23164
2.48752	0.23501	0.28287	0.23097
2.49051	0.23334	0.2817	0.23034
2.4935	0.23178	0.28019	0.22935
2.49649	0.22994	0.27886	0.22773
2.49948	0.22867	0.27844	0.22614
2.50247	0.22741	0.27715	0.22535
2.50546	0.22546	0.27534	0.2247
2.50845	0.22373	0.27392	0.2243
2.51144	0.22214	0.27252	0.2238
2.51443	0.22053	0.27125	0.22292
2.51742	0.21915	0.27025	0.22207
2.52041	0.2175	0.26897	0.22095
2.5234	0.2154	0.26755	0.21943
2.52639	0.21356	0.26653	0.21735
2.52938	0.21209	0.26543	0.21634
2.53237	0.21106	0.26418	0.21599
2.53536	0.20963	0.26217	0.21552
2.53835	0.20847	0.26089	0.21507
2.54134	0.20746	0.26043	0.21402
2.54432	0.20625	0.25979	0.21286
2.54731	0.20499	0.25895	0.21146
2.5503	0.20377	0.25735	0.21077
2.55329	0.20279	0.25562	0.21063
2.55628	0.20153	0.25444	0.20989
2.55927	0.20044	0.25368	0.20881
2.56226	0.19924	0.25289	0.20796
2.56525	0.19812	0.252	0.20747
2.56824	0.19672	0.25102	0.20678
2.57123	0.19487	0.24985	0.20586
2.57422	0.19377	0.24899	0.20448
2.57721	0.19322	0.24816	0.20385
2.5802	0.19262	0.24731	0.20322
2.58319	0.19179	0.24635	0.20271
2.58618	0.19113	0.24532	0.20278
2.58917	0.1905	0.24453	0.20259
2.59216	0.18985	0.24371	0.20153
2.59515	0.18901	0.2421	0.20044
2.59813	0.18803	0.24107	0.1989
2.60112	0.18727	0.24077	0.19733
2.60411	0.18662	0.23994	0.19676
2.6071	0.18582	0.23949	0.19651
2.61009	0.18497	0.23893	0.19638
2.61308	0.18418	0.23854	0.1962
2.61607	0.18324	0.23802	0.19628
2.61906	0.18248	0.23708	0.19591
2.62205	0.18113	0.23537	0.19574
2.62504	0.17986	0.23402	0.19543
2.62803	0.17944	0.23377	0.19522
2.63102	0.17915	0.23366	0.19485
2.63401	0.17851	0.23325	0.1944
2.637	0.1776	0.2324	0.19398
2.63999	0.17665	0.23167	0.19377
2.64298	0.17628	0.23113	0.19338
2.64597	0.17631	0.23072	0.19197
2.64896	0.17592	0.23024	0.19121
2.65195	0.17556	0.22972	0.19125
2.65493	0.17512	0.22925	0.19112
2.65792	0.17449	0.22858	0.19062
2.66091	0.17405	0.22831	0.19003
2.6639	0.17378	0.22848	0.18941
2.66689	0.1735	0.22811	0.18848
2.66988	0.17332	0.22783	0.18719
2.67287	0.1731	0.22779	0.18638
2.67586	0.17259	0.22773	0.18605
2.67885	0.17203	0.22748	0.18619
2.68184	0.17125	0.22681	0.18607
2.68483	0.17041	0.22594	0.18561
2.68782	0.16986	0.22476	0.18531
2.69081	0.16987	0.22389	0.18466
2.6938	0.16952	0.22337	0.18392
2.69679	0.16895	0.22302	0.18332
2.69978	0.16885	0.22289	0.18267
2.70277	0.16874	0.22294	0.1819
2.70576	0.16857	0.22264	0.18147
2.70875	0.16794	0.22227	0.1811
2.71173	0.16678	0.22182	0.18032
2.71472	0.16592	0.22071	0.17966
2.71771	0.16564	0.21977	0.17902
2.7207	0.16543	0.21959	0.17857
2.72369	0.16513	0.21895	0.17833
2.72668	0.16502	0.21846	0.17887
2.72967	0.16489	0.21834	0.17951
2.73266	0.16451	0.21825	0.17959
2.73565	0.1638	0.21807	0.17893
2.73864	0.16343	0.21812	0.17843
2.74163	0.16265	0.21771	0.17809
2.74462	0.16175	0.21637	0.17708
2.74761	0.16125	0.21548	0.17615
2.7506	0.16137	0.21606	0.17494
2.75359	0.1616	0.21641	0.17414
2.75658	0.1615	0.21625	0.17302
2.75957	0.1613	0.21588	0.17181
2.76256	0.16108	0.21537	0.17129
2.76555	0.16083	0.21491	0.17138
2.76853	0.16011	0.21409	0.17089
2.77152	0.15932	0.21366	0.17096
2.77451	0.15867	0.2135	0.17115
2.7775	0.15795	0.21241	0.17019
2.78049	0.15747	0.21088	0.16879
2.78348	0.15719	0.20986	0.16776
2.78647	0.15641	0.20901	0.16686
2.78946	0.1558	0.20857	0.16586
2.79245	0.15523	0.20831	0.16515
2.79544	0.15481	0.20841	0.16526
2.79843	0.15461	0.20804	0.1657
2.80142	0.15402	0.20713	0.16563
2.80441	0.15299	0.20572	0.16467
2.8074	0.15251	0.20475	0.16331
2.81039	0.15214	0.20359	0.16201
2.81338	0.15169	0.20272	0.16082
2.81637	0.1507	0.20236	0.16029
2.81936	0.14957	0.20249	0.1596
2.82234	0.14883	0.20218	0.15847
2.82533	0.14794	0.20139	0.15723
2.82832	0.14746	0.20006	0.15725
2.83131	0.14676	0.19852	0.15711
2.8343	0.14557	0.19743	0.1566
2.83729	0.14486	0.19678	0.15593
2.84028	0.14422	0.19638	0.15478
2.84327	0.14313	0.19595	0.15281
2.84626	0.1422	0.19554	0.15107
2.84925	0.14147	0.19527	0.15061
2.85224	0.14078	0.19497	0.15042
2.85523	0.13973	0.19399	0.15007
2.85822	0.13897	0.19251	0.14975
2.86121	0.13818	0.19124	0.14936
2.8642	0.13681	0.18977	0.14853
2.86719	0.13543	0.18857	0.14744
2.87018	0.134	0.18763	0.1462
2.87317	0.1331	0.18694	0.14483
2.87616	0.13264	0.18645	0.14368
2.87914	0.13161	0.18588	0.14249
2.88213	0.13042	0.18466	0.14154
2.88512	0.12945	0.18349	0.14098
2.88811	0.12824	0.18238	0.14044
2.8911	0.12726	0.18112	0.13924
2.89409	0.12614	0.18006	0.13788
2.89708	0.12472	0.17905	0.13662
2.90007	0.12337	0.17751	0.13503
2.90306	0.12181	0.17591	0.13358
2.90605	0.11989	0.17474	0.13213
2.90904	0.11882	0.17332	0.1313
2.91203	0.11779	0.17208	0.13121
2.91502	0.11603	0.17059	0.13049
2.91801	0.11466	0.16952	0.12932
2.921	0.11344	0.16874	0.12801
2.92399	0.11213	0.16763	0.12649
2.92698	0.11087	0.16663	0.12495
2.92997	0.10937	0.16561	0.12376
2.93296	0.10793	0.16474	0.1226
2.93594	0.10711	0.1639	0.12197
2.93893	0.10603	0.16253	0.12205
2.94192	0.1045	0.1611	0.12173
2.94491	0.10282	0.15986	0.12073
2.9479	0.1014	0.15874	0.11966
2.95089	0.10019	0.15774	0.11845
2.95388	0.09866	0.15665	0.11665
2.95687	0.09689	0.15527	0.11488
2.95986	0.09541	0.15411	0.11353
2.96285	0.0939	0.15302	0.11264
2.96584	0.09223	0.15207	0.11249
2.96883	0.09024	0.15036	0.11197
2.97182	0.08876	0.14839	0.11057
2.97481	0.08739	0.14615	0.10918
2.9778	0.08588	0.14378	0.10742
2.98079	0.08425	0.1422	0.10621
2.98378	0.08273	0.14102	0.10535
2.98677	0.08136	0.13975	0.10391
2.98976	0.07994	0.13927	0.10277
2.99274	0.07809	0.13805	0.10208
2.99573	0.07573	0.13639	0.10133
2.99872	0.07377	0.13485	0.10037
3.00171	0.0721	0.13312	0.09955
3.0047	0.07079	0.13207	0.09817
3.00769	0.06947	0.13117	0.09625
3.01068	0.06753	0.12985	0.09508
3.01367	0.0656	0.12853	0.09397
3.01666	0.06409	0.1269	0.09188
3.01965	0.06267	0.12547	0.09067
3.02264	0.06125	0.12402	0.08955

## Sheet: Fig.2e
Distance (Å)	g (r)	Coordination number
0.025	0	0
0.075	0	0
0.125	0	0
0.175	0	0
0.225	0	0
0.275	0	0
0.325	0	0
0.375	0	0
0.425	0	0
0.475	0	0
0.525	0	0
0.575	0	0
0.625	0	0
0.675	0	0
0.725	0	0
0.775	0	0
0.825	0	0
0.875	0	0
0.925	0	0
0.975	0	0
1.025	0	0
1.075	0	0
1.125	0	0
1.175	0	0
1.225	0	0
1.275	0	0
1.325	0	0
1.375	0	0
1.425	0	0
1.475	0.000821138	0
1.525	0.00622	0
1.575	0.09528	0.000162399
1.625	1.01874	0.0013
1.675	3.63093	0.02122
1.725	6.64036	0.2403
1.775	9.80742	0.89644
1.825	13.2634	1.69577
1.875	14.4703	2.58496
1.925	12.7405	3.63227
1.975	10.0981	4.29475
2.025	7.12175	4.58323
2.075	3.66341	4.70952
2.125	1.61141	4.78011
2.175	0.75695	4.81281
2.225	0.40486	4.84372
2.275	0.21781	4.85525
2.325	0.14243	4.86207
2.375	0.0701	4.86613
2.425	0.05089	4.87143
2.475	0.0366	4.87436
2.525	0.02816	4.8788
2.575	0.01798	4.87961
2.625	0.01319	4.87993
2.675	0.00648	4.88058
2.725	0.01465	4.88129
2.775	0.01685	4.88253
2.825	0.02277	4.8887
2.875	0.03302	4.89054
2.925	0.04375	4.89536
2.975	0.05926	4.90343
3.025	0.07767	4.91274
3.075	0.08603	4.93174
3.125	0.09282	4.94825
3.175	0.10139	4.96065
3.225	0.10794	4.97575
3.275	0.15355	4.99399
3.325	0.19393	5.02198
3.375	0.24353	5.08266
3.425	0.31673	5.13485
3.475	0.41191	5.20013
3.525	0.5434	5.29378
3.575	0.72365	5.4231
3.625	0.93106	5.63087
3.675	1.14314	5.88502
3.725	1.36309	6.18947
3.775	1.55874	6.53781
3.825	1.72167	6.9424
3.875	1.88724	7.41401
3.925	1.99661	7.90402
3.975	2.07095	8.45926
4.025	2.08323	8.99654
4.075	2.01121	9.55416
4.125	1.88325	10.1052
4.175	1.73236	10.5596
4.225	1.53573	11.0048
4.275	1.32936	11.391
4.325	1.19504	11.7259
4.375	1.05086	12.0309
4.425	0.93751	12.3316
4.475	0.85472	12.6009
4.525	0.78212	12.8486
4.575	0.74457	13.0852
4.625	0.73066	13.3022
4.675	0.72442	13.5725
4.725	0.70993	13.8479
4.775	0.71019	14.1124
4.825	0.69473	14.3487
4.875	0.69655	14.5903
4.925	0.70292	14.8603
4.975	0.74255	15.1692
5.025	0.78219	15.475
5.075	0.8191	15.8177
5.125	0.86952	16.1678
5.175	0.92504	16.5447
5.225	0.94417	16.9952
5.275	0.96708	17.4553
5.325	0.96973	17.8759
5.375	0.95928	18.3136
5.425	0.94082	18.7341
5.475	0.94387	19.2038
5.525	0.97192	19.6636
5.575	0.98404	20.1321
5.625	0.98614	20.6823
5.675	1.00108	21.1735
5.725	1.02631	21.6926
5.775	1.00141	22.2347
5.825	0.99789	22.8144
5.875	0.97847	23.3461
5.925	0.98199	23.8717
5.975	0.97465	24.3818
6.025	0.95151	24.982
6.075	0.92457	25.591
6.125	0.92128	26.0997
6.175	0.8668	26.5887
6.225	0.81713	27.1322
6.275	0.79918	27.6122
6.325	0.79621	28.114
6.375	0.76191	28.6069
6.425	0.75305	29.1265
6.475	0.74483	29.5999
6.525	0.75189	30.0889
6.575	0.74513	30.6028
6.625	0.75272	31.1597
6.675	0.75474	31.6966
6.725	0.76397	32.2346
6.775	0.76785	32.7692
6.825	0.7819	33.3572
6.875	0.79504	33.9716
6.925	0.82457	34.6031
6.975	0.85332	35.2328
7.025	0.87694	35.9238
7.075	0.9094	36.6703
7.125	0.93834	37.4259
7.175	0.94834	38.237
7.225	0.94528	39.0331
7.275	0.93803	39.8163
7.325	0.94357	40.6035
7.375	0.96022	41.3815
7.425	0.97714	42.2745
7.475	0.99905	43.2008
7.525	1.03381	44.1152
7.575	1.04126	45.0572
7.625	1.04876	46.05
7.675	1.0521	47.0391
7.725	1.06529	48.0641
7.775	1.07075	49.0564
7.825	1.09282	50.126
7.875	1.10065	51.2119
7.925	1.11446	52.377
7.975	1.1157	53.5092
8.025	1.11117	54.6371
8.075	1.1041	55.7826
8.125	1.09535	56.9147
8.175	1.10064	58.1169
8.225	1.10471	59.2739
8.275	1.10361	60.5021
8.325	1.09608	61.7421
8.375	1.09748	62.9388
8.425	1.10641	64.173
8.475	1.09963	65.4095
8.525	1.10742	66.7647
8.575	1.09601	68.0406
8.625	1.08303	69.356
8.675	1.05909	70.5961
8.725	1.04532	71.8277
8.775	1.02724	73.1167
8.825	1.02139	74.3826
8.875	1.02018	75.6618
8.925	1.01917	76.9372
8.975	1.03483	78.2327
9.025	1.0499	79.5896
9.075	1.06441	81.031
9.125	1.05732	82.4834
9.175	1.0433	83.9287
9.225	1.03098	85.2492
9.275	1.02011	86.5862
9.325	1.01369	88.0227
9.375	1.02768	89.4795
9.425	1.04356	90.9592
9.475	1.04358	92.4524
9.525	1.05155	93.9774
9.575	1.06337	95.492
9.625	1.07517	97.0864
9.675	1.07592	98.7338
9.725	1.06911	100.396
9.775	1.04479	102.008
9.825	1.01806	103.55
9.875	0.9966	105.039
9.925	0.99342	106.563
9.975	1.00238	108.141
10.025	1.04202	109.811

## Sheet: Fig.2f
Distance (Å)	g (r)	Coordination number
0.025	0	0
0.075	0	0
0.125	0	0
0.175	0	0
0.225	0	0
0.275	0	0
0.325	0	0
0.375	0	0
0.425	0	0
0.475	0	0
0.525	0	0
0.575	0	0
0.625	0	0
0.675	0	0
0.725	0	0
0.775	0	0
0.825	0	0
0.875	0	0
0.925	0	0
0.975	0	0
1.025	0	0
1.075	0	0
1.125	0	0
1.175	0	0
1.225	0	0
1.275	0	0
1.325	0	0
1.375	0	0
1.425	0	0
1.475	0	0
1.525	0	0
1.575	0	0
1.625	0	0
1.675	0	0
1.725	0	0
1.775	0	0
1.825	0	0
1.875	0	0
1.925	0.0172	0
1.975	0.10727	0
2.025	0.54102	0.000974395
2.075	1.3484	0.00633
2.125	2.44986	0.0334
2.175	3.40602	0.08618
2.225	4.04426	0.16153
2.275	4.16957	0.23115
2.325	3.63998	0.28555
2.375	2.6274	0.32913
2.425	1.71057	0.3517
2.475	1.00767	0.35923
2.525	0.47419	0.36421
2.575	0.26484	0.36653
2.625	0.1981	0.36897
2.675	0.16142	0.37574
2.725	0.15516	0.37801
2.775	0.13621	0.38012
2.825	0.07327	0.38223
2.875	0.05554	0.38299
2.925	0.03998	0.38364
2.975	0.04487	0.38418
3.025	0.04385	0.38472
3.075	0.05506	0.38786
3.125	0.06005	0.38862
3.175	0.06417	0.39095
3.225	0.04652	0.3923
3.275	0.04778	0.39355
3.325	0.09619	0.39452
3.375	0.14485	0.3956
3.425	0.1582	0.40616
3.475	0.16132	0.41585
3.525	0.17352	0.41959
3.575	0.12987	0.42126
3.625	0.10144	0.42473
3.675	0.15171	0.42873
3.725	0.24449	0.43442
3.775	0.40282	0.4486
3.825	0.51918	0.46928
3.875	0.67301	0.50609
3.925	0.80144	0.53543
3.975	0.93649	0.57549
4.025	1.13044	0.62036
4.075	1.334	0.67482
4.125	1.50013	0.76214
4.175	1.71723	0.84437
4.225	1.9262	0.9306
4.275	2.05013	1.03605
4.325	2.13649	1.15141
4.375	2.34677	1.28241
4.425	2.4894	1.39815
4.475	2.48931	1.55308
4.525	2.42659	1.71158
4.575	2.38171	1.84063
4.625	2.16312	1.96849
4.675	2.05051	2.08412
4.725	1.95263	2.18941
4.775	1.74918	2.33043
4.825	1.62101	2.44248
4.875	1.51682	2.51773
4.925	1.27993	2.6031
4.975	1.13588	2.68419
5.025	1.09051	2.7577
5.075	1.05377	2.8304
5.125	1.02603	2.89709
5.175	0.99794	2.97775
5.225	0.97216	3.05673
5.275	0.9811	3.12694
5.325	0.99155	3.19688
5.375	1.02423	3.27381
5.425	1.09009	3.3667
5.475	1.27749	3.46695
5.525	1.3614	3.57175
5.575	1.38819	3.7289
5.625	1.35556	3.84983
5.675	1.38796	3.96341
5.725	1.3249	4.05825
5.775	1.35066	4.18768
5.825	1.44542	4.32967
5.875	1.61008	4.47388
5.925	1.65697	4.64364
5.975	1.66186	4.82818
6.025	1.71913	4.99258
6.075	1.70935	5.14952
6.125	1.61055	5.33595
6.175	1.50069	5.51518
6.225	1.47518	5.66259
6.275	1.36723	5.78114
6.325	1.21971	5.93715
6.375	1.19793	6.07849
6.425	1.24614	6.18838
6.475	1.23153	6.33525
6.525	1.18933	6.4918
6.575	1.21798	6.65165
6.625	1.12525	6.7787
6.675	1.04086	6.91496
6.725	0.93558	7.01543
6.775	0.91026	7.13068
6.825	0.85299	7.23515
6.875	0.84449	7.35544
6.925	0.79273	7.46414
6.975	0.76542	7.5665
7.025	0.72116	7.65512
7.075	0.69965	7.7485
7.125	0.68855	7.84664
7.175	0.71145	7.94803
7.225	0.73167	8.04986
7.275	0.76318	8.16164
7.325	0.79589	8.27673
7.375	0.84472	8.40556
7.425	0.89555	8.53906
7.475	0.94739	8.68576
7.525	0.94617	8.84513
7.575	0.91772	9.00931
7.625	0.90608	9.14605
7.675	0.8919	9.26552
7.725	0.86845	9.4126
7.775	0.82989	9.57089
7.825	0.81941	9.72625
7.875	0.75851	9.83906
7.925	0.73837	9.95734
7.975	0.72009	10.0606
8.025	0.75466	10.2113
8.075	0.76151	10.3603
8.125	0.80666	10.5119
8.175	0.78943	10.6441
8.225	0.79304	10.7961
8.275	0.78182	10.94
8.325	0.81429	11.1018
8.375	0.84678	11.252
8.425	0.87135	11.4243
8.475	0.85296	11.6179
8.525	0.81425	11.7954
8.575	0.79433	11.9484
8.625	0.75151	12.0679
8.675	0.7369	12.2298
8.725	0.8044	12.39
8.775	0.84136	12.5624
8.825	0.86256	12.7971
8.875	0.87272	12.9639
8.925	0.88325	13.1586
8.975	0.84415	13.3394
9.025	0.88461	13.5337
9.075	0.87505	13.7373
9.125	0.86273	13.9602
9.175	0.85246	14.1549
9.225	0.85241	14.3314
9.275	0.83829	14.5244
9.325	0.81612	14.7393
9.375	0.85513	14.9574
9.425	0.87854	15.1357
9.475	0.88095	15.3703
9.525	0.87817	15.6031
9.575	0.91069	15.8328
9.625	0.89235	16.0592
9.675	0.88694	16.289
9.725	0.85941	16.5122
9.775	0.87295	16.7503
9.825	0.88538	16.9554
9.875	0.90603	17.2119
9.925	0.89808	17.4707
9.975	0.92328	17.7339
10.025	0.86204	17.9734

## Sheet: Fig.2g
Distance (Å)	g (r)	Coordination number
0.025	0	0
0.075	0	0
0.125	0	0
0.175	0	0
0.225	0	0
0.275	0	0
0.325	0	0
0.375	0	0
0.425	0	0
0.475	0	0
0.525	0	0
0.575	0	0
0.625	0	0
0.675	0	0
0.725	0	0
0.775	0	0
0.825	0	0
0.875	0	0
0.925	0	0
0.975	0	0
1.025	0	0
1.075	0	0
1.125	0	0
1.175	0	0
1.225	0	0
1.275	0	0
1.325	0	0
1.375	0	0
1.425	0	0
1.475	0	0
1.525	0	0
1.575	0	0
1.625	0	0
1.675	0	0
1.725	0	0
1.775	0	0
1.825	0	0
1.875	0	0
1.925	0	0
1.975	0	0
2.025	0	0
2.075	0	0
2.125	0	0
2.175	0	0
2.225	0	0
2.275	0	0
2.325	0	0
2.375	0	0
2.425	0	0
2.475	0	0
2.525	0	0
2.575	0	0
2.625	0	0
2.675	0	0
2.725	0	0
2.775	0	0
2.825	0	0
2.875	0	0
2.925	0	0
2.975	0	0
3.025	0	0
3.075	0	0
3.125	0	0
3.175	0	0
3.225	0	0
3.275	0	0
3.325	0	0
3.375	0.04112	0
3.425	0.10874	0
3.475	0.24323	0.00070373
3.525	0.46704	0.00189
3.575	0.61976	0.00433
3.625	0.65021	0.0085
3.675	0.65763	0.01142
3.725	0.89124	0.01283
3.775	1.05153	0.01435
3.825	1.15418	0.02198
3.875	1.50806	0.03015
3.925	1.7513	0.03573
3.975	1.75812	0.04526
4.025	2.14845	0.05256
4.075	2.7433	0.06139
4.125	2.91911	0.08006
4.175	2.99165	0.10107
4.225	3.12312	0.11628
4.275	2.74181	0.1264
4.325	2.55092	0.13983
4.375	2.12704	0.15049
4.425	1.98991	0.16879
4.475	1.64593	0.17382
4.525	1.4778	0.18118
4.575	1.10159	0.186
4.625	1.12951	0.19282
4.675	1.23095	0.20159
4.725	1.24245	0.20809
4.775	1.14925	0.21956
4.825	0.97007	0.2253
4.875	0.78792	0.22974
4.925	0.47664	0.23331
4.975	0.35909	0.23413
5.025	0.24911	0.2357
5.075	0.15659	0.23775
5.125	0.14883	0.23856
5.175	0.12556	0.239
5.225	0.19986	0.23959
5.275	0.25737	0.2404
5.325	0.29139	0.24566
5.375	0.32824	0.2489
5.425	0.34018	0.2508
5.475	0.42213	0.25302
5.525	0.36936	0.25443
5.575	0.32987	0.26379
5.625	0.28578	0.26498
5.675	0.26356	0.26525
5.725	0.06221	0.26563
5.775	0.05557	0.26612
5.825	0.06487	0.26666
5.875	0.15408	0.26763
5.925	0.26477	0.26839
5.975	0.40255	0.27332
6.025	0.6341	0.27954
6.075	0.77614	0.28734
6.125	0.90351	0.30071
6.175	1.02987	0.30921
6.225	1.30475	0.32155
6.275	1.35308	0.33535
6.325	1.63624	0.35939
6.375	1.65293	0.37666
6.425	1.65497	0.40243
6.475	1.48816	0.41677
6.525	1.72269	0.43182
6.575	1.56173	0.44757
6.625	1.54749	0.48081
6.675	1.6118	0.49846
6.725	1.67777	0.51302
6.775	1.58305	0.53343
6.825	1.58952	0.55476
6.875	1.78943	0.5842
6.925	1.67849	0.60364
6.975	1.5645	0.63309
7.025	1.43638	0.64727
7.075	1.39899	0.6621
7.125	1.25726	0.68451
7.175	1.18583	0.70265
7.225	1.28214	0.72376
7.275	1.07459	0.73361
7.325	0.9452	0.75683
7.375	0.7986	0.76485
7.425	0.75427	0.77416
7.475	0.58401	0.78515
7.525	0.66928	0.79213
7.575	0.90155	0.80312
7.625	0.99001	0.81871
7.675	1.21386	0.84805
7.725	1.27398	0.86727
7.775	1.39889	0.8939
7.825	1.25118	0.91084
7.875	1.13566	0.93845
7.925	1.0134	0.95659
7.975	0.96869	0.96665
8.025	0.75757	0.98387
8.075	0.62699	0.99778
8.125	0.62482	1.00742
8.175	0.57009	1.01435
8.225	0.58984	1.02485
8.275	0.73681	1.03784
8.325	0.90742	1.05457
8.375	1.00741	1.07941
8.425	0.97497	1.10394
8.475	0.90908	1.12526
8.525	0.82857	1.13571
8.575	0.68022	1.14659
8.625	0.52439	1.16446
8.675	0.54548	1.17463
8.725	0.53376	1.18043
8.775	0.64218	1.1938
8.825	0.65466	1.20403
8.875	0.72331	1.23505
8.925	0.77148	1.24723
8.975	0.8272	1.26119
9.025	0.80163	1.2809
9.075	0.84438	1.29822
9.125	0.89978	1.32799
9.175	1.05276	1.34596
9.225	1.10509	1.3674
9.275	1.02228	1.40686
9.325	1.0604	1.4316
9.375	1.12007	1.45271
9.425	1.04226	1.47648
9.475	1.12732	1.50669
9.525	1.07781	1.5383
9.575	1.02942	1.57543
9.625	0.94104	1.59119
9.675	0.88865	1.60981
9.725	0.71008	1.62978
9.775	0.6324	1.65598
9.825	0.52112	1.67065
9.875	0.47228	1.6765
9.925	0.33809	1.68056
9.975	0.31427	1.69469
10.025	0.29644	1.70313

## Sheet: Fig.3a
Potential vs. Ag/AgCl (V)	Current density (mA cm-2)	Potential vs. Ag/AgCl (V)	Current density (mA cm-2)
0.32891	0.19614	0.85463	2.81176
0.32952	0.19617	0.85564	2.81445
0.3305	0.19797	0.85663	2.81648
0.33151	0.19821	0.85761	2.81907
0.33251	0.19856	0.85861	2.82164
0.3335	0.19893	0.85963	2.82401
0.33451	0.1998	0.86058	2.82825
0.33546	0.20113	0.8616	2.83125
0.33653	0.20219	0.86264	2.83552
0.33753	0.20214	0.86359	2.83925
0.33853	0.20211	0.86461	2.84335
0.33954	0.20215	0.86566	2.84933
0.34054	0.20219	0.86666	2.85262
0.34157	0.20226	0.86761	2.85561
0.34252	0.20147	0.86863	2.86314
0.34354	0.20282	0.86961	2.8702
0.34453	0.20367	0.8706	2.87518
0.34555	0.20359	0.87163	2.88227
0.34654	0.20297	0.87267	2.88846
0.34755	0.20374	0.87362	2.90001
0.3485	0.20516	0.87465	2.90699
0.34949	0.20566	0.87561	2.91436
0.35052	0.20633	0.87659	2.92061
0.3515	0.20628	0.87767	2.92833
0.3525	0.20706	0.87867	2.93808
0.3535	0.20785	0.87963	2.94512
0.35451	0.20767	0.88061	2.95292
0.35551	0.20731	0.88163	2.96226
0.35654	0.20836	0.88264	2.97095
0.35748	0.20827	0.88365	2.98015
0.35851	0.20771	0.88467	2.98923
0.35951	0.20811	0.88563	2.99789
0.36051	0.20923	0.88661	3.0078
0.36151	0.21187	0.88767	3.0186
0.36255	0.21104	0.88866	3.02839
0.36358	0.21092	0.88965	3.037
0.36454	0.2112	0.89066	3.04842
0.36552	0.21163	0.89164	3.0594
0.36655	0.21204	0.89266	3.06944
0.36751	0.21148	0.89363	3.08069
0.36851	0.212	0.89465	3.09262
0.36952	0.21314	0.89564	3.10343
0.37055	0.21368	0.89664	3.1137
0.37151	0.21321	0.89762	3.12606
0.37251	0.21383	0.89864	3.13691
0.3735	0.21417	0.89963	3.15066
0.37451	0.21464	0.90064	3.16405
0.37552	0.21478	0.90166	3.1769
0.37652	0.21514	0.90265	3.19025
0.37757	0.21483	0.90366	3.20337
0.37853	0.21446	0.90466	3.21587
0.37955	0.21532	0.90566	3.22831
0.38053	0.21541	0.90661	3.24327
0.38152	0.21561	0.90765	3.25782
0.38256	0.21632	0.90867	3.27048
0.38353	0.21624	0.9096	3.28545
0.38453	0.21692	0.91065	3.30205
0.38553	0.21728	0.91168	3.31657
0.38651	0.21827	0.91267	3.33319
0.38755	0.21925	0.91361	3.34884
0.38856	0.21883	0.91462	3.36463
0.38956	0.21909	0.91565	3.37957
0.39053	0.21851	0.91663	3.3956
0.39152	0.21972	0.91763	3.40992
0.39252	0.21932	0.91864	3.42082
0.39357	0.2178	0.91968	3.43674
0.39454	0.21763	0.92066	3.45639
0.39553	0.21868	0.92167	3.47503
0.39653	0.2195	0.92265	3.49504
0.39755	0.21963	0.92367	3.51274
0.39856	0.22048	0.92466	3.53354
0.39957	0.21995	0.92565	3.55103
0.40056	0.21986	0.92664	3.56907
0.40159	0.22126	0.9277	3.58584
0.40255	0.22162	0.92865	3.60686
0.40355	0.2217	0.92966	3.62523
0.40453	0.22241	0.93069	3.64275
0.40559	0.22248	0.93166	3.6601
0.40652	0.22203	0.93267	3.6848
0.40751	0.22257	0.93365	3.70136
0.40855	0.22288	0.93461	3.71717
0.40952	0.22305	0.93563	3.7354
0.41055	0.22358	0.93667	3.7562
0.41152	0.22379	0.93765	3.77718
0.41253	0.22266	0.93865	3.79891
0.4135	0.22285	0.93966	3.82419
0.41452	0.22419	0.94066	3.845
0.41552	0.22354	0.94169	3.86169
0.41656	0.22338	0.94267	3.88631
0.41749	0.22472	0.94366	3.90689
0.41853	0.22414	0.94468	3.92597
0.41954	0.22318	0.94568	3.94763
0.42054	0.22442	0.94668	3.96993
0.4215	0.22546	0.94766	3.99133
0.42251	0.2259	0.94866	4.01847
0.42355	0.22638	0.94966	4.04308
0.4245	0.22558	0.95071	4.06985
0.42555	0.22659	0.95167	4.08949
0.42652	0.22721	0.95267	4.11368
0.42751	0.22525	0.95363	4.14151
0.42855	0.22447	0.95466	4.16233
0.42952	0.22481	0.95568	4.1839
0.43053	0.22732	0.95669	4.20861
0.43153	0.22738	0.95769	4.23895
0.43253	0.22746	0.95867	4.26181
0.43355	0.22479	0.95965	4.28505
0.43453	0.22529	0.96065	4.30977
0.43553	0.22693	0.96164	4.33169
0.43654	0.22693	0.96266	4.35749
0.43751	0.22779	0.96369	4.38489
0.43855	0.22929	0.96468	4.40907
0.43957	0.22907	0.9657	4.43676
0.44053	0.2281	0.96668	4.4633
0.44154	0.22666	0.96766	4.49075
0.44255	0.22852	0.96869	4.51736
0.44356	0.22861	0.96966	4.5479
0.44454	0.22774	0.97067	4.57137
0.4455	0.22907	0.97167	4.5983
0.44653	0.22993	0.97267	4.62419
0.4475	0.22903	0.97367	4.65321
0.44855	0.22871	0.97466	4.68088
0.4495	0.23115	0.97565	4.70789
0.45052	0.2298	0.9767	4.73382
0.45152	0.22892	0.97766	4.76662
0.45251	0.22931	0.97864	4.79744
0.45353	0.23037	0.97969	4.83079
0.4545	0.22985	0.98068	4.85858
0.45551	0.22988	0.98171	4.89056
0.45652	0.23093	0.98268	4.9156
0.45752	0.23106	0.98372	4.94263
0.45855	0.2317	0.9847	4.97239
0.45953	0.23159	0.98564	5.00293
0.46049	0.2315	0.98668	5.03911
0.46155	0.23136	0.98768	5.08623
0.46253	0.23152	0.98869	5.10397
0.46352	0.23371	0.98973	5.12909
0.46455	0.23342	0.99072	5.15909
0.46547	0.23222	0.9917	5.18944
0.46655	0.23351	0.99267	5.22194
0.46757	0.23375	0.99368	5.26475
0.46852	0.23356	0.99465	5.28741
0.46949	0.23327	0.99564	5.31547
0.47053	0.23278	0.99667	5.348
0.47148	0.23442	0.99765	5.37857
0.4725	0.23471	0.99867	5.41011
0.47354	0.23462	0.99966	5.44117
0.47451	0.23478	1.00067	5.4798
0.47551	0.23443	1.00168	5.51277
0.47653	0.2344	1.0027	5.55766
0.47757	0.23368	1.00368	5.58472
0.47856	0.23485	1.00466	5.61027
0.47954	0.23464	1.00571	5.64228
0.48053	0.23497	1.00669	5.67292
0.48154	0.23473	1.00768	5.70796
0.48251	0.2344	1.00867	5.75126
0.48353	0.23397	1.00967	5.7766
0.48452	0.23487	1.01071	5.82055
0.48551	0.23496	1.01164	5.84216
0.48651	0.23465	1.01266	5.87064
0.48748	0.23509	1.01372	5.90227
0.48852	0.23571	1.01469	5.93899
0.48953	0.23731	1.01568	5.9711
0.49051	0.23469	1.0167	6.01346
0.49154	0.23417	1.01769	6.04198
0.49254	0.23408	1.01868	6.07823
0.49352	0.23443	1.01969	6.11392
0.49455	0.23598	1.02069	6.15827
0.49554	0.23427	1.02169	6.18606
0.49649	0.23451	1.02268	6.21868
0.49755	0.23573	1.02368	6.24844
0.49849	0.2361	1.02469	6.27977
0.49954	0.2369	1.02569	6.31441
0.50059	0.23677	1.02669	6.34684
0.50151	0.23672	1.02769	6.39622
0.50253	0.23667	1.02868	6.42331
0.50354	0.23669	1.02968	6.46181
0.50453	0.23699	1.03068	6.49887
0.50553	0.23691	1.0317	6.53621
0.50652	0.23708	1.03272	6.57524
0.50753	0.23667	1.03369	6.61145
0.50849	0.23589	1.03467	6.65545
0.50953	0.23643	1.03566	6.68191
0.51052	0.23691	1.03671	6.69994
0.51153	0.23696	1.03768	6.72771
0.51254	0.23719	1.03866	6.75819
0.51355	0.23792	1.0397	6.78621
0.51457	0.23773	1.04069	6.81903
0.51555	0.23849	1.0417	6.86432
0.51659	0.23813	1.04271	6.89714
0.51757	0.23746	1.04366	6.92008
0.51856	0.23756	1.04472	6.94975
0.5195	0.23797	1.04569	6.98141
0.52058	0.23821	1.04666	7.0096
0.52157	0.23803	1.04769	7.03948
0.52257	0.23829	1.04869	7.07421
0.52355	0.23898	1.04971	7.10189
0.52455	0.23981	1.05066	7.13705
0.52558	0.24049	1.05172	7.16585
0.52656	0.24135	1.05267	7.19887
0.52754	0.24193	1.0537	7.22977
0.52854	0.24145	1.05469	7.2616
0.52952	0.24269	1.05571	7.29081
0.53056	0.24326	1.05668	7.31935
0.53154	0.2435	1.05766	7.3737
0.53254	0.24425	1.05869	7.43905
0.53359	0.2451	1.05969	7.44003
0.53455	0.24487	1.06074	7.46415
0.53554	0.24645	1.06173	7.48164
0.53654	0.24758	1.06268	7.50752
0.53754	0.24866	1.06367	7.53499
0.53855	0.2501	1.06467	7.56294
0.53955	0.25095	1.06572	7.59151
0.54054	0.2526	1.06666	7.61633
0.54156	0.25314	1.06769	7.64552
0.54259	0.25501	1.06873	7.66973
0.54356	0.25547	1.0697	7.69979
0.54455	0.25567	1.07067	7.73023
0.54558	0.25784	1.07168	7.75413
0.54658	0.25824	1.07265	7.78237
0.54752	0.25906	1.07371	7.84251
0.54854	0.2624	1.07466	7.86455
0.54958	0.26427	1.07566	7.88458
0.55053	0.26547	1.07669	7.91272
0.55155	0.26783	1.07766	7.96915
0.55255	0.26991	1.07869	7.9746
0.55355	0.27228	1.07971	7.99532
0.55457	0.27426	1.08071	8.01978
0.55558	0.27597	1.08171	8.06335
0.55659	0.2774	1.08269	8.10046
0.55757	0.27895	1.08371	8.12442
0.55857	0.28153	1.0847	8.15698
0.55952	0.28373	1.08571	8.16833
0.56054	0.28579	1.08669	8.1923
0.56157	0.28764	1.08771	8.21991
0.56254	0.29089	1.0887	8.24218
0.56353	0.29447	1.0897	8.26716
0.56454	0.2987	1.09071	8.29314
0.56553	0.30147	1.0917	8.32064
0.56658	0.30585	1.09269	8.36976
0.56759	0.3087	1.09371	8.38555
0.56859	0.3109	1.09468	8.40331
0.56959	0.31358	1.09567	8.42572
0.57053	0.31655	1.09669	8.44945
0.57157	0.32031	1.09769	8.48697
0.57255	0.32341	1.09869	8.49935
0.57355	0.32761	1.09971	8.52544
0.57456	0.33209	1.10047	8.54354
0.57554	0.33568	1.10071	8.56784
0.57655	0.33969	1.10075	8.49885
0.57757	0.34413	1.10008	8.22631
0.57857	0.34817	1.09911	7.85485
0.57959	0.35267	1.09812	7.56524
0.58055	0.35795	1.0971	7.33218
0.58158	0.36215	1.09607	7.09511
0.58255	0.3653	1.09511	6.8862
0.58357	0.37045	1.09408	6.69753
0.58452	0.37584	1.09309	6.51743
0.58558	0.37871	1.09209	6.33335
0.58655	0.38416	1.09108	6.16173
0.58753	0.39056	1.09007	6.00956
0.58854	0.39558	1.08915	5.84145
0.58954	0.40067	1.08814	5.68786
0.59057	0.40629	1.08711	5.54441
0.59155	0.41293	1.0861	5.4053
0.59259	0.41939	1.08509	5.26775
0.59356	0.42468	1.08411	5.14582
0.59456	0.42963	1.0831	5.00968
0.59558	0.4355	1.08213	4.87803
0.59657	0.44228	1.08113	4.75661
0.5976	0.44812	1.08011	4.63156
0.59853	0.45104	1.07912	4.50765
0.59957	0.45618	1.07808	4.38157
0.60055	0.46473	1.07705	4.28007
0.60153	0.47183	1.07604	4.16342
0.60257	0.48016	1.07507	4.04681
0.60358	0.48834	1.07406	3.93459
0.60456	0.49481	1.07306	3.82198
0.60551	0.50178	1.07206	3.71679
0.60654	0.51013	1.0711	3.61606
0.60755	0.51824	1.07008	3.52329
0.60855	0.52587	1.06912	3.41237
0.60955	0.53169	1.06812	3.30563
0.61057	0.53822	1.0671	3.20685
0.61153	0.54644	1.0661	3.13091
0.61257	0.55614	1.06508	3.0496
0.61355	0.56433	1.0641	2.94071
0.61454	0.57265	1.06309	2.84286
0.61551	0.58225	1.06213	2.75656
0.61656	0.59112	1.06111	2.67331
0.61753	0.60299	1.06012	2.5877
0.61853	0.61142	1.05907	2.50383
0.61954	0.6206	1.05811	2.41935
0.62055	0.63051	1.05705	2.33504
0.62158	0.63906	1.05611	2.25005
0.62257	0.64679	1.05509	2.16717
0.6235	0.65674	1.05411	2.08708
0.62454	0.66848	1.05312	2.00645
0.62555	0.67947	1.05209	1.92191
0.62655	0.69062	1.05108	1.84481
0.62755	0.7031	1.05008	1.76579
0.62849	0.71648	1.0491	1.693
0.62951	0.72795	1.0481	1.61925
0.63055	0.74108	1.04712	1.54402
0.63156	0.75334	1.04609	1.47343
0.63261	0.76663	1.04513	1.40481
0.63359	0.77742	1.04411	1.32926
0.63455	0.7902	1.0431	1.25918
0.63554	0.80285	1.04212	1.19045
0.63657	0.81265	1.04111	1.1196
0.63756	0.82185	1.04012	1.05083
0.63855	0.83491	1.03905	0.9807
0.63954	0.84809	1.0381	0.91407
0.64053	0.86086	1.03706	0.84703
0.64156	0.87613	1.03611	0.78168
0.64256	0.89051	1.03509	0.71622
0.64355	0.90668	1.03412	0.65189
0.64454	0.91885	1.03308	0.58816
0.64555	0.93105	1.0321	0.52699
0.64659	0.94518	1.03112	0.46396
0.64752	0.96017	1.03012	0.40347
0.64856	0.9745	1.02913	0.3445
0.64952	0.9875	1.02809	0.28263
0.65054	1.0037	1.0271	0.22461
0.65154	1.01943	1.02611	0.1611
0.65256	1.03429	1.02511	0.09938
0.65354	1.04958	1.02413	0.04525
0.65456	1.06539	1.02308	-0.01188
0.65556	1.08132	1.02209	-0.06949
0.65656	1.09686	1.02106	-0.12449
0.65756	1.11239	1.02006	-0.17823
0.65856	1.12803	1.01905	-0.23226
0.65957	1.14321	1.0181	-0.29064
0.66056	1.15988	1.01705	-0.34133
0.66156	1.17673	1.01609	-0.39948
0.66251	1.19265	1.01509	-0.45033
0.66353	1.21159	1.01411	-0.50473
0.66454	1.22988	1.01307	-0.55719
0.66556	1.24644	1.01206	-0.60965
0.66652	1.26473	1.01108	-0.66278
0.66751	1.28396	1.0101	-0.7156
0.66858	1.30462	1.00907	-0.76366
0.66955	1.32022	1.00808	-0.81307
0.67055	1.33924	1.00708	-0.86409
0.67159	1.35752	1.0061	-0.91653
0.67258	1.37639	1.00509	-0.96561
0.6736	1.39507	1.00409	-1.01402
0.67458	1.41262	1.00308	-1.06356
0.67555	1.42976	1.00208	-1.11316
0.67659	1.44975	1.00107	-1.16558
0.67757	1.46962	1.00009	-1.21143
0.67862	1.4889	0.9991	-1.25963
0.67958	1.50824	0.99805	-1.3068
0.6806	1.52609	0.99706	-1.35586
0.68155	1.54684	0.99608	-1.40351
0.68256	1.56622	0.99506	-1.44853
0.68356	1.58599	0.99406	-1.49558
0.68455	1.60542	0.99314	-1.54513
0.68551	1.62566	0.99209	-1.59182
0.68656	1.64784	0.99112	-1.63852
0.68756	1.66656	0.99009	-1.68375
0.68856	1.68678	0.9891	-1.72884
0.68956	1.70827	0.98807	-1.77813
0.69058	1.72834	0.98708	-1.8242
0.69153	1.74903	0.9861	-1.86896
0.69257	1.77101	0.98506	-1.91511
0.69356	1.7911	0.98408	-1.95791
0.69457	1.81568	0.98309	-2.00495
0.69557	1.83503	0.98209	-2.05073
0.69656	1.85717	0.9811	-2.09516
0.69758	1.87758	0.98009	-2.14027
0.69858	1.89732	0.97911	-2.18432
0.69956	1.91949	0.97809	-2.22948
0.70054	1.94053	0.97712	-2.27508
0.70155	1.96125	0.97606	-2.31874
0.70259	1.98355	0.97506	-2.36379
0.70357	2.00334	0.97405	-2.40571
0.70455	2.02431	0.97307	-2.45082
0.70558	2.04922	0.97202	-2.4929
0.70657	2.07141	0.97108	-2.53855
0.70756	2.09262	0.97011	-2.58241
0.70857	2.11465	0.9691	-2.62167
0.70958	2.13692	0.9681	-2.66403
0.7106	2.1588	0.96707	-2.70974
0.71158	2.18108	0.9661	-2.7524
0.71258	2.20319	0.9651	-2.79438
0.71357	2.22276	0.96407	-2.83875
0.71459	2.24593	0.9631	-2.88008
0.71559	2.26862	0.96205	-2.92285
0.7166	2.28931	0.96104	-2.96183
0.71758	2.31	0.96003	-3.0053
0.71856	2.33323	0.95905	-3.0482
0.71959	2.35683	0.95807	-3.09137
0.72062	2.37954	0.95709	-3.13227
0.72159	2.40212	0.95607	-3.17323
0.72258	2.42315	0.95506	-3.21673
0.7236	2.44468	0.95408	-3.25913
0.72456	2.46659	0.95307	-3.29789
0.72559	2.48749	0.95209	-3.33837
0.72657	2.50418	0.95102	-3.37968
0.72756	2.52569	0.95006	-3.42331
0.72857	2.54772	0.94905	-3.46538
0.72956	2.56941	0.94808	-3.50714
0.73059	2.59125	0.94705	-3.54686
0.7316	2.61293	0.94606	-3.58675
0.73257	2.63416	0.94507	-3.62559
0.73363	2.65264	0.94409	-3.66454
0.7346	2.66929	0.94303	-3.70145
0.73558	2.69046	0.9421	-3.74316
0.73658	2.7103	0.94105	-3.78221
0.73756	2.72953	0.94003	-3.82173
0.73859	2.74875	0.93902	-3.86159
0.73954	2.76786	0.93805	-3.90111
0.7406	2.78868	0.93705	-3.94064
0.74157	2.80919	0.93604	-3.97914
0.74257	2.82739	0.93502	-4.01772
0.74355	2.84591	0.93405	-4.05644
0.74459	2.86238	0.93307	-4.09325
0.74558	2.88097	0.93207	-4.12808
0.7466	2.89739	0.93106	-4.16317
0.74761	2.91413	0.93004	-4.20175
0.74859	2.93208	0.92904	-4.23916
0.74959	2.94734	0.92806	-4.27417
0.75058	2.96225	0.92703	-4.31022
0.75161	2.9734	0.92608	-4.34655
0.75259	2.98686	0.92509	-4.38308
0.75359	3.00336	0.92404	-4.42012
0.7546	3.01771	0.92301	-4.45322
0.75562	3.02924	0.92203	-4.48592
0.75658	3.03877	0.92105	-4.51859
0.75758	3.05141	0.92002	-4.5506
0.75859	3.06441	0.91901	-4.58492
0.75958	3.07739	0.91804	-4.61514
0.76062	3.0867	0.91707	-4.64621
0.76157	3.09846	0.91604	-4.68095
0.76258	3.10867	0.91502	-4.71128
0.7636	3.12184	0.91404	-4.74135
0.76459	3.13138	0.91307	-4.77283
0.76557	3.14152	0.91207	-4.8021
0.76659	3.15127	0.91106	-4.8301
0.76757	3.15865	0.91004	-4.85867
0.76857	3.16666	0.90904	-4.88499
0.7696	3.17508	0.90805	-4.91157
0.77062	3.18488	0.90709	-4.93854
0.77161	3.19251	0.90605	-4.96337
0.77262	3.19689	0.90504	-4.98465
0.77362	3.19761	0.90406	-5.01048
0.77464	3.20195	0.90305	-5.03421
0.77558	3.2034	0.90204	-5.04008
0.7766	3.20398	0.90105	-5.04678
0.77761	3.20546	0.90002	-5.05891
0.77858	3.21075	0.89901	-5.0758
0.7796	3.21403	0.89802	-5.09066
0.78061	3.21572	0.89701	-5.10359
0.7816	3.21617	0.89606	-5.11595
0.78257	3.21713	0.89499	-5.12975
0.78357	3.21728	0.89404	-5.14329
0.78461	3.21578	0.89305	-5.15686
0.78561	3.2156	0.89204	-5.1682
0.78663	3.2134	0.89104	-5.18295
0.78759	3.21155	0.89002	-5.20007
0.7886	3.20887	0.88906	-5.21662
0.7896	3.20572	0.88806	-5.23436
0.79061	3.20051	0.88706	-5.25129
0.79159	3.19694	0.88603	-5.26653
0.7926	3.19611	0.88505	-5.27847
0.7936	3.1922	0.88403	-5.28668
0.79463	3.18913	0.88301	-5.28973
0.7956	3.18404	0.88205	-5.30153
0.79661	3.17984	0.881	-5.30982
0.79757	3.16722	0.87998	-5.31904
0.79863	3.16272	0.87904	-5.32387
0.79962	3.15594	0.87802	-5.32979
0.80062	3.14702	0.87704	-5.33401
0.80162	3.13974	0.87609	-5.33553
0.80264	3.13273	0.87498	-5.33786
0.80361	3.12538	0.87404	-5.33727
0.80463	3.11909	0.87305	-5.34185
0.8056	3.11107	0.87202	-5.34006
0.80662	3.10252	0.87103	-5.33859
0.80761	3.0948	0.87001	-5.33653
0.80859	3.08495	0.86904	-5.33236
0.8096	3.07729	0.86802	-5.32982
0.81062	3.06909	0.86706	-5.3251
0.81161	3.06005	0.86605	-5.32067
0.81261	3.0505	0.86505	-5.31789
0.81362	3.04069	0.86404	-5.31333
0.81461	3.03234	0.86299	-5.30714
0.81563	3.02261	0.862	-5.30147
0.8166	3.01234	0.86101	-5.2946
0.81761	3.00448	0.86004	-5.28899
0.81857	2.99473	0.85904	-5.28104
0.81958	2.98453	0.858	-5.27155
0.82059	2.97593	0.85705	-5.26504
0.8216	2.96652	0.85603	-5.25635
0.8226	2.96262	0.85503	-5.2451
0.82361	2.95127	0.85402	-5.23329
0.82461	2.94177	0.853	-5.22242
0.8256	2.93312	0.85203	-5.21334
0.82666	2.92522	0.85101	-5.20174
0.82761	2.91747	0.85001	-5.18856
0.82862	2.90903	0.84907	-5.17673
0.82964	2.90151	0.84803	-5.16498
0.8306	2.89432	0.84698	-5.1536
0.83163	2.88751	0.846	-5.13909
0.83259	2.88078	0.84501	-5.12387
0.83362	2.8754	0.844	-5.10648
0.8346	2.86849	0.84299	-5.09221
0.83561	2.86222	0.842	-5.08024
0.83659	2.85735	0.84099	-5.06255
0.83759	2.85246	0.84003	-5.04603
0.83859	2.84674	0.83902	-5.02873
0.83961	2.84293	0.83801	-5.01058
0.84063	2.83885	0.837	-4.99215
0.84158	2.83036	0.83599	-4.97453
0.84261	2.82706	0.83503	-4.95429
0.84361	2.82454	0.834	-4.93393
0.8446	2.82029	0.83303	-4.91221
0.84565	2.81764	0.83199	-4.88931
0.84664	2.81702	0.83098	-4.86722
0.84764	2.81591	0.83006	-4.84593
0.84866	2.81544	0.82902	-4.82242
0.84965	2.81519	0.828	-4.7946
0.85062	2.8139	0.82703	-4.7697
0.85162	2.81272	0.82604	-4.74434
0.85264	2.81333	0.825	-4.71721
0.85367	2.81335	0.82398	-4.68993
0.761	-2.78339	0.82302	-4.6626
0.75999	-2.7834	0.822	-4.63521
0.75899	-2.78505	0.82098	-4.60492
0.75794	-2.78715	0.82002	-4.57366
0.757	-2.78973	0.81898	-4.54202
0.756	-2.79399	0.81797	-4.50942
0.75502	-2.7991	0.81697	-4.4755
0.75396	-2.80586	0.81598	-4.43951
0.753	-2.81356	0.81504	-4.4047
0.752	-2.81928	0.814	-4.37113
0.75101	-2.82634	0.81299	-4.33484
0.74998	-2.83786	0.81202	-4.29771
0.749	-2.84803	0.81102	-4.25952
0.74799	-2.85841	0.81003	-4.22235
0.74701	-2.87183	0.80904	-4.18469
0.74603	-2.88435	0.808	-4.14662
0.74499	-2.90023	0.80698	-4.10709
0.74396	-2.91358	0.80601	-4.06579
0.743	-2.92863	0.805	-4.02506
0.74196	-2.94262	0.80402	-3.98535
0.74097	-2.95925	0.80303	-3.94162
0.73995	-2.97719	0.80199	-3.89947
0.73897	-2.99063	0.801	-3.85915
0.73797	-3.00673	0.79998	-3.81737
0.73697	-3.02441	0.79902	-3.77449
0.73596	-3.04166	0.79805	-3.73237
0.735	-3.05986	0.79698	-3.69036
0.73395	-3.07841	0.79596	-3.65151
0.73297	-3.09738	0.79503	-3.60917
0.73197	-3.11657	0.794	-3.56706
0.73097	-3.13548	0.79303	-3.52359
0.73	-3.15565	0.79198	-3.48352
0.72894	-3.17509	0.79102	-3.44388
0.72799	-3.19594	0.79	-3.40258
0.72697	-3.21725	0.78904	-3.36245
0.72602	-3.23758	0.78801	-3.32433
0.72496	-3.25926	0.78699	-3.28678
0.72398	-3.28301	0.78603	-3.24966
0.72298	-3.30565	0.78499	-3.21575
0.72197	-3.32854	0.78395	-3.1817
0.72097	-3.35148	0.78298	-3.14888
0.71996	-3.37452	0.78198	-3.1178
0.71897	-3.39774	0.78101	-3.08661
0.71793	-3.42009	0.78	-3.05768
0.71702	-3.44298	0.77902	-3.02975
0.71594	-3.46599	0.77798	-3.00443
0.71497	-3.49156	0.77699	-2.97684
0.71399	-3.51459	0.77601	-2.95369
0.71298	-3.53721	0.77503	-2.93208
0.71195	-3.56264	0.77399	-2.91255
0.71099	-3.58712	0.773	-2.89324
0.70999	-3.61082	0.772	-2.87706
0.70898	-3.6344	0.77101	-2.86337
0.708	-3.65882	0.76995	-2.85056
0.70699	-3.68308	0.769	-2.83626
0.70597	-3.70822	0.76799	-2.82411
0.70496	-3.73184	0.76698	-2.81347
0.70397	-3.75491	0.76599	-2.80521
0.70296	-3.78001	0.76497	-2.79813
0.70197	-3.80533	0.76398	-2.79033
0.70096	-3.82935	0.76298	-2.78688
0.69996	-3.85051	0.76197	-2.78472
0.69897	-3.87645
0.69798	-3.90081
0.69697	-3.92393
0.69596	-3.94918
0.69499	-3.97278
0.69398	-3.99865
0.69301	-4.02081
0.69196	-4.04644
0.69095	-4.06935
0.68995	-4.09039
0.68894	-4.11565
0.68796	-4.13821
0.68693	-4.15911
0.68598	-4.18059
0.68497	-4.2022
0.68397	-4.22406
0.68296	-4.24719
0.68198	-4.2682
0.68093	-4.29106
0.67997	-4.31247
0.67898	-4.33478
0.67795	-4.35528
0.67693	-4.37835
0.67595	-4.39964
0.67496	-4.41878
0.67398	-4.43783
0.67297	-4.45913
0.67198	-4.48061
0.67098	-4.50002
0.66997	-4.51987
0.66896	-4.53966
0.66791	-4.564
0.66695	-4.58278
0.66594	-4.60225
0.66495	-4.6192
0.66394	-4.63758
0.66295	-4.6571
0.66191	-4.674
0.66094	-4.69009
0.65995	-4.7096
0.65896	-4.72705
0.65794	-4.74384
0.65695	-4.76103
0.65595	-4.77897
0.65491	-4.80027
0.65393	-4.81856
0.65295	-4.84068
0.65197	-4.85945
0.65098	-4.87339
0.64994	-4.88722
0.64895	-4.89719
0.64793	-4.91145
0.64693	-4.92486
0.64595	-4.93717
0.64495	-4.94735
0.64396	-4.96034
0.64294	-4.9744
0.64191	-4.98755
0.64088	-4.99985
0.63995	-5.01316
0.63898	-5.02263
0.63797	-5.03332
0.63698	-5.04333
0.63597	-5.05146
0.63493	-5.06263
0.63395	-5.0721
0.63294	-5.08041
0.63195	-5.08913
0.63094	-5.09721
0.62993	-5.10532
0.6289	-5.11228
0.62791	-5.12085
0.62692	-5.12783
0.62592	-5.13457
0.62493	-5.13994
0.62393	-5.14395
0.62294	-5.14603
0.62191	-5.15061
0.62094	-5.15499
0.61994	-5.15762
0.61893	-5.16031
0.61797	-5.1631
0.61694	-5.16645
0.61594	-5.16766
0.61495	-5.16891
0.61396	-5.16899
0.61299	-5.16714
0.61196	-5.16692
0.61096	-5.16358
0.60993	-5.16239
0.60893	-5.16046
0.60792	-5.15773
0.60691	-5.15392
0.6059	-5.15004
0.60495	-5.14443
0.60391	-5.13965
0.60297	-5.13384
0.60192	-5.12675
0.60092	-5.11878
0.59999	-5.11109
0.59896	-5.10333
0.59797	-5.09266
0.59693	-5.08216
0.59595	-5.07208
0.59496	-5.0603
0.59395	-5.04825
0.59295	-5.03495
0.59196	-5.0225
0.59094	-5.0092
0.58992	-4.99369
0.58892	-4.97638
0.58796	-4.95823
0.58693	-4.93897
0.58592	-4.92037
0.58496	-4.89837
0.58395	-4.87703
0.58292	-4.8549
0.58192	-4.8328
0.58099	-4.80822
0.57996	-4.78219
0.57894	-4.75473
0.57801	-4.72578
0.57695	-4.69787
0.57597	-4.66501
0.57496	-4.63262
0.57396	-4.59972
0.57298	-4.56361
0.57194	-4.52273
0.57096	-4.48539
0.56996	-4.44554
0.56897	-4.40242
0.56798	-4.3591
0.56698	-4.31382
0.56593	-4.26794
0.56495	-4.21779
0.56397	-4.16616
0.56297	-4.11192
0.56194	-4.05648
0.56095	-3.99926
0.55996	-3.93808
0.55897	-3.87522
0.55796	-3.81148
0.55695	-3.74539
0.55595	-3.67492
0.555	-3.60308
0.55394	-3.52897
0.55294	-3.45225
0.55199	-3.37326
0.55091	-3.29079
0.54992	-3.20589
0.54891	-3.11957
0.54793	-3.02912
0.54691	-2.93538
0.54595	-2.84209
0.54494	-2.74803
0.54393	-2.64979
0.54292	-2.55093
0.54194	-2.45191
0.54096	-2.35296
0.53996	-2.25528
0.53891	-2.15488
0.53793	-2.05729
0.53697	-1.9612
0.53594	-1.86856
0.53497	-1.78109
0.53396	-1.69775
0.53295	-1.62025
0.53193	-1.54977
0.53091	-1.48333
0.52991	-1.42127
0.52889	-1.36336
0.52793	-1.30999
0.52693	-1.26196
0.52594	-1.21716
0.52493	-1.17498
0.52396	-1.13584
0.52293	-1.10012
0.52196	-1.06683
0.52095	-1.03475
0.51993	-1.00683
0.51898	-0.98034
0.51796	-0.95491
0.51696	-0.93149
0.51594	-0.90953
0.51499	-0.88989
0.51392	-0.87026
0.51294	-0.85205
0.5119	-0.83453
0.51092	-0.81862
0.50997	-0.80329
0.50891	-0.78843
0.50796	-0.7733
0.50692	-0.76171
0.50595	-0.74933
0.50491	-0.73705
0.50391	-0.72662
0.50296	-0.71682
0.50193	-0.70727
0.50093	-0.69797
0.49992	-0.68903
0.4989	-0.67999
0.49795	-0.67139
0.49699	-0.66379
0.49595	-0.6556
0.49496	-0.64846
0.49397	-0.64268
0.49299	-0.63562
0.49197	-0.62933
0.49096	-0.62449
0.48998	-0.61869
0.48891	-0.61442
0.48793	-0.60873
0.48692	-0.60349
0.48591	-0.59807
0.48492	-0.59324
0.48393	-0.58974
0.48295	-0.5847
0.48197	-0.58073
0.48095	-0.57671
0.47997	-0.57343
0.47897	-0.5694
0.47795	-0.56615
0.47695	-0.56192
0.47597	-0.55927
0.47495	-0.55616
0.47396	-0.55249
0.47295	-0.54935
0.4719	-0.54658
0.47091	-0.54367
0.46992	-0.5397
0.46891	-0.53716
0.46796	-0.53563
0.46696	-0.53288
0.46595	-0.5305
0.46495	-0.52776
0.46392	-0.52658
0.46292	-0.52442
0.46191	-0.52152
0.46093	-0.51902
0.45996	-0.51653
0.45895	-0.51464
0.45789	-0.51267
0.45694	-0.5096
0.45596	-0.50835
0.45493	-0.50648
0.45396	-0.50439
0.4529	-0.50292
0.45191	-0.50191
0.45092	-0.49995
0.44994	-0.49774
0.44894	-0.49628
0.44792	-0.49415
0.44692	-0.4921
0.44591	-0.49075
0.44492	-0.48932
0.44394	-0.48754
0.44295	-0.48644
0.44196	-0.48539
0.44094	-0.48374
0.43994	-0.48188
0.43894	-0.48001
0.43792	-0.48058
0.43691	-0.47866
0.43593	-0.47737
0.43494	-0.47598
0.4339	-0.47405
0.43289	-0.47372
0.43191	-0.4718
0.43094	-0.46965
0.42993	-0.46988
0.42891	-0.46805
0.42791	-0.46644
0.42695	-0.46557
0.42594	-0.46396
0.42495	-0.46327
0.42393	-0.4619
0.42292	-0.46087
0.42193	-0.45993
0.42093	-0.45895
0.41995	-0.45795
0.41893	-0.4562
0.41792	-0.45502
0.41693	-0.45456
0.41596	-0.4533
0.41495	-0.4523
0.41392	-0.45155
0.41292	-0.44997
0.4119	-0.44892
0.41092	-0.44849
0.40992	-0.44799
0.40894	-0.44677
0.40791	-0.44602
0.40694	-0.44636
0.4059	-0.44407
0.40494	-0.4434
0.40396	-0.44298
0.40295	-0.44152
0.40192	-0.44063
0.40092	-0.44009
0.39994	-0.43839
0.39892	-0.43781
0.39793	-0.43681
0.39696	-0.43582
0.39591	-0.43491
0.39492	-0.43403
0.39392	-0.43333
0.39296	-0.43055
0.39194	-0.4306
0.39096	-0.43033
0.38992	-0.42944
0.38891	-0.42908
0.38789	-0.42855
0.3869	-0.42895
0.38591	-0.42727
0.38492	-0.42631
0.38392	-0.42547
0.38293	-0.42463
0.38191	-0.42421
0.38094	-0.42318
0.37993	-0.42128
0.37892	-0.42151
0.37792	-0.4211
0.37695	-0.41937
0.37596	-0.41889
0.37494	-0.41816
0.37393	-0.41767
0.37292	-0.41702
0.37193	-0.41637
0.37092	-0.41509
0.36994	-0.4147
0.36892	-0.41384
0.36793	-0.41241
0.36693	-0.41114
0.36595	-0.41037
0.36497	-0.41019
0.36395	-0.40963
0.36293	-0.40954
0.36196	-0.40872
0.36096	-0.41015
0.35992	-0.40789
0.35895	-0.40691
0.35791	-0.4058
0.35687	-0.40471
0.3559	-0.40406
0.3549	-0.40188
0.35391	-0.40127
0.3529	-0.40172
0.35192	-0.4011
0.3509	-0.4006
0.34993	-0.39988
0.3489	-0.39893
0.3479	-0.39866
0.34695	-0.39795
0.34589	-0.39667
0.34494	-0.39583
0.34392	-0.39601
0.3429	-0.39539
0.34193	-0.39389
0.34094	-0.39283
0.33991	-0.39332
0.33895	-0.39255
0.33795	-0.39245
0.33692	-0.39211
0.33591	-0.39175
0.3349	-0.39158
0.33388	-0.39067
0.3329	-0.38929
0.33189	-0.38751
0.33089	-0.38678
0.32993	-0.38601
0.32892	-0.38491
0.3279	-0.3854
0.3269	-0.38498
0.32593	-0.38402
0.32493	-0.38365
0.32392	-0.38298
0.32292	-0.383
0.32193	-0.3823
0.32091	-0.38141
0.31994	-0.38066
0.31892	-0.3795
0.31792	-0.37994
0.31689	-0.3797
0.31591	-0.37399
0.31492	-0.37521
0.31389	-0.37494
0.3129	-0.37361
0.31195	-0.37327
0.3109	-0.37319
0.30993	-0.37387
0.30887	-0.37211
0.3079	-0.37213
0.30687	-0.37093
0.30593	-0.36975
0.30493	-0.37013
0.30392	-0.36876
0.30293	-0.36789
0.30193	-0.36839
0.3009	-0.36815
0.2999	-0.36725
0.29893	-0.36676
0.29791	-0.36642
0.2969	-0.36641
0.29588	-0.36505
0.2949	-0.36436
0.29385	-0.3637
0.29291	-0.36379
0.29189	-0.36325
0.29091	-0.3626
0.28988	-0.36249
0.28892	-0.3621
0.28794	-0.36142
0.28693	-0.361
0.28589	-0.36147
0.28492	-0.36068
0.2839	-0.36149
0.28291	-0.35994
0.28195	-0.3593
0.2809	-0.35824
0.27987	-0.35803
0.27892	-0.35844
0.27788	-0.35718
0.27689	-0.35742
0.27589	-0.35739
0.27488	-0.35704
0.27389	-0.3564
0.27293	-0.35633
0.2719	-0.35531
0.27088	-0.3555
0.2699	-0.3545
0.26895	-0.35364
0.26794	-0.35333
0.26688	-0.35368
0.26593	-0.35244
0.26493	-0.35123
0.26396	-0.35124
0.2629	-0.35203
0.26189	-0.35175
0.26089	-0.35143
0.25994	-0.35111
0.25889	-0.35186
0.2579	-0.35133
0.25685	-0.35128
0.25588	-0.35014
0.25489	-0.34975
0.25386	-0.34935
0.25291	-0.34893
0.25189	-0.34732
0.25089	-0.34771
0.24989	-0.34829
0.2489	-0.34735
0.24794	-0.34775
0.24695	-0.34734
0.24592	-0.34788
0.24486	-0.34753
0.24391	-0.34666
0.24292	-0.34543
0.24188	-0.34578
0.24089	-0.34548
0.23993	-0.34602
0.23889	-0.3452
0.2379	-0.34575
0.23691	-0.34514
0.23588	-0.34429
0.2349	-0.34397
0.23389	-0.34412
0.23288	-0.34501
0.23187	-0.344
0.23088	-0.34336
0.22987	-0.34245
0.22886	-0.3418
0.22785	-0.34182
0.22689	-0.34134
0.22589	-0.34097
0.22493	-0.34147
0.22391	-0.34139
0.22285	-0.34089
0.22192	-0.34109
0.22087	-0.34089
0.21985	-0.34062
0.21889	-0.34082
0.21786	-0.34103
0.21686	-0.34108
0.21593	-0.3409
0.21487	-0.34101
0.21389	-0.33967
0.21288	-0.33966
0.21187	-0.34118
0.21096	-0.34106
0.2099	-0.34087
0.20893	-0.34089
0.20794	-0.34144
0.20689	-0.34115
0.20586	-0.34124
0.20486	-0.34041
0.20388	-0.33956
0.20287	-0.3405
0.20189	-0.34022
0.20116	-0.33926
0.20092	-0.36891
0.201	-0.30823
0.2015	-0.16935
0.20247	-0.06335
0.2035	-0.01764
0.2045	0.0075
0.20549	0.02365
0.20647	0.03561
0.20751	0.0454
0.20848	0.05363
0.20949	0.06154
0.21049	0.06718
0.21149	0.07281
0.21251	0.07858
0.21346	0.0824
0.2145	0.08548
0.2155	0.09047
0.21648	0.09491
0.21747	0.09798
0.21848	0.10144
0.21952	0.10512
0.22047	0.10737
0.22148	0.1106
0.22251	0.11375
0.2235	0.1156
0.22452	0.11794
0.2255	0.12052
0.22651	0.12183
0.22749	0.12348
0.22851	0.12641
0.22951	0.12809
0.23045	0.12937
0.23148	0.13161
0.23244	0.13324
0.23349	0.13665
0.2345	0.13694
0.23548	0.13816
0.23649	0.13897
0.2375	0.13975
0.23848	0.14145
0.23949	0.14248
0.2405	0.14349
0.24153	0.14498
0.2425	0.14578
0.24352	0.14662
0.24448	0.14799
0.2455	0.14849
0.2465	0.15008
0.24753	0.1507
0.24853	0.15202
0.24952	0.15244
0.25045	0.15396
0.25153	0.15397
0.25252	0.15436
0.25346	0.15522
0.25448	0.15691
0.25548	0.1574
0.2565	0.15817
0.25748	0.15998
0.25852	0.16041
0.25954	0.16185
0.26054	0.16247
0.26154	0.16209
0.26252	0.16279
0.26355	0.16361
0.26452	0.1645
0.26552	0.16359
0.26651	0.16447
0.26752	0.16596
0.26853	0.16669
0.26948	0.16668
0.2705	0.16784
0.27153	0.16933
0.2725	0.16963
0.27349	0.17024
0.27448	0.17013
0.2755	0.17109
0.27651	0.17175
0.27748	0.17206
0.27851	0.17166
0.2795	0.17292
0.28052	0.17369
0.28152	0.17416
0.28252	0.1747
0.28349	0.17487
0.28448	0.17674
0.2855	0.17711
0.2865	0.17754
0.28753	0.17733
0.28853	0.17795
0.28952	0.17922
0.29049	0.17906
0.29149	0.17859
0.29252	0.17976
0.29349	0.18031
0.2945	0.18097
0.29548	0.18155
0.29652	0.18221
0.29752	0.18359
0.29848	0.18442
0.2995	0.18384
0.30052	0.18458
0.30149	0.18484
0.30252	0.18613
0.30352	0.18574
0.30449	0.18612
0.30554	0.18637
0.30652	0.18713
0.30752	0.18833
0.3085	0.18962
0.3095	0.1894
0.31052	0.1909
0.31151	0.18964
0.31254	0.18989
0.31359	0.19036
0.31447	0.19166
0.31551	0.19261
0.31651	0.19185
0.31753	0.19238
0.3185	0.19323
0.31952	0.19362
0.32052	0.19436
0.32155	0.19531
0.32253	0.19566
0.32352	0.19583
0.32453	0.19677
0.32556	0.19675
0.32652	0.19692
0.32752	0.1972
0.32846	0.19783

## Sheet: Fig.3b
0		0.5		1		Br2		PY14Br
Energy (eV)	Normalized absorption (a.u.)	Energy (eV)	Normalized absorption (a.u.)	Energy (eV)	Normalized absorption (a.u.)	Energy (eV)	Normalized absorption (a.u.)	Energy (eV)
13360.4	0.00287	13363	-0.00391	13361.9	0.0049	13329.1	0.00115	13329.6	0.00056124
13361	-0.00145	13363.6	0.000110749	13362.5	-0.00772	13329.8	0.00112	13330.3	0.000574843
13361.6	-0.000340394	13364.1	4.25578e-05	13363.1	-0.00165	13330.6	0.000451722	13331	0.000550967
13362.2	0.00393	13364.7	0.00283	13363.7	0.000902536	13331.3	0.000158602	13331.7	0.000763331
13362.7	0.00174	13365.3	-0.000924431	13364.3	-0.00615	13332	0.00144	13332.4	0.000370189
13363.3	0.00147	13365.8	-0.00268	13364.9	0.00781	13332.7	-7.76564e-05	13333.1	0.000532298
13363.9	0.000748127	13366.5	0.00306	13365.5	0.00708	13333.5	0.00106	13333.8	0.000429532
13364.5	0.00598	13367.1	-0.00441	13366.1	-0.000419288	13334.2	-0.000216951	13334.5	0.000516747
13365.1	-0.00307	13367.7	-0.00614	13366.8	-0.0044	13334.9	0.000676358	13335.2	0.000534026
13365.6	-0.000265398	13368.2	0.00324	13367.4	0.00225	13335.7	0.000945015	13335.9	0.000316205
13366.2	-3.32362e-05	13368.8	0.00855	13368	0.000647291	13336.4	0.000838656	13336.6	0.000233728
13366.8	-0.000845932	13369.4	0.00517	13368.6	0.00267	13337.2	0.00106	13337.3	8.33631e-05
13367.4	-0.00361	13370	0.00469	13369.2	0.000410115	13337.9	0.000241915	13338	0.000281984
13367.9	-0.000761554	13370.6	0.00296	13369.8	0.00208	13338.6	0.00113	13338.7	0.000238981
13368.5	0.00629	13371.1	-0.00903	13370.4	0.00865	13339.4	1.67129e-05	13339.4	0.000182035
13369.1	0.00215	13371.8	-4.50631e-05	13371	-0.00748	13340.1	0.000841378	13340.2	0.000153036
13369.7	-0.00203	13372.3	-0.00794	13371.7	0.000431225	13340.9	-0.000174223	13340.9	0.000300679
13370.2	-0.00524	13372.9	0.000609943	13372.2	-0.00232	13341.6	0.001	13341.6	0.000178291
13370.8	-0.00323	13373.5	0.00343	13372.9	-0.00164	13342.4	-0.00015802	13342.3	0.0002425
13371.4	-0.00233	13374.1	0.00173	13373.4	0.00108	13343.1	0.000429358	13343	0.000314067
13372	-0.00308	13374.6	-0.00375	13374.1	0.00215	13343.9	0.000452972	13343.7	0.000245229
13372.6	-0.00443	13375.2	-0.00257	13374.7	-0.00254	13344.6	0.000755223	13344.4	9.81893e-05
13373.1	-0.00505	13375.8	-0.00141	13375.3	-0.00452	13345.4	0.000246175	13345.1	0.000221391
13373.7	0.000827315	13376.4	0.00102	13376	-0.00393	13346.1	0.000307944	13345.8	0.000283533
13374.3	0.00339	13377	-0.00278	13376.5	0.00492	13346.9	0.000420325	13346.5	6.59017e-05
13374.9	0.00189	13377.6	1.07636e-05	13377.2	-0.00475	13347.6	-4.3429e-06	13347.2	0.000120586
13375.5	0.00278	13378.1	0.0053	13377.8	0.00677	13348.3	-0.000160276	13347.9	2.86342e-05
13376	-0.000204145	13378.7	0.00442	13378.4	-0.00254	13349.1	2.22798e-05	13348.7	0.000156754
13376.7	0.00407	13379.3	0.00227	13379.1	0.00127	13349.8	-0.000121638	13349.4	5.67737e-05
13377.2	0.00037546	13379.9	-0.00566	13379.6	0.00704	13350.6	-0.000118015	13350.1	2.62299e-05
13377.8	-0.000575056	13380.5	-0.000775273	13380.3	0.00199	13351.3	-0.000130675	13350.8	-0.000175303
13378.3	0.00129	13381	-0.00704	13380.9	-0.00386	13352	0.000423662	13351.5	-0.000156132
13379	0.00307	13381.6	0.00154	13381.5	-0.000309176	13352.8	-0.000584066	13352.2	-0.00012985
13379.5	-0.00449	13382.2	-0.00269	13382.2	0.00236	13353.5	0.00068969	13353	-0.000356286
13380.1	-0.00718	13382.8	0.00388	13382.7	-0.00511	13354.2	-0.00018853	13353.7	-6.29684e-05
13380.8	-0.000202912	13383.4	-0.00196	13383.4	0.00474	13355	0.000524958	13354.4	-0.000179884
13381.3	0.00161	13383.9	-0.00489	13384	4.3498e-05	13355.7	-0.000456013	13355.1	-0.00024097
13382	-0.00553	13384.6	-0.00126	13384.6	-0.00203	13356.5	0.000610194	13355.8	-0.000275574
13382.5	0.00266	13385.1	-0.00139	13385.3	-0.00424	13357.2	-0.000666396	13356.5	-8.23123e-05
13383.2	-0.00175	13385.7	-0.00142	13385.8	-0.00938	13358	-0.00014452	13357.3	-0.000198984
13383.7	-0.00214	13386.3	-0.000691768	13386.5	-0.00181	13358.7	0.000158719	13358	-0.00045388
13384.3	-0.001	13386.9	0.0013	13387.1	-0.000648037	13359.4	-0.00102	13358.7	-0.00040573
13384.9	-0.000497139	13387.4	0.00077251	13387.7	-0.00896	13360.2	0.00040348	13359.4	-0.000324575
13385.5	0.00296	13388	-0.00134	13388.4	0.000292878	13360.9	-0.00165	13360.1	-0.000231028
13386.1	0.0066	13388.6	-0.00429	13389	0.00494	13361.7	0.000863956	13360.8	-0.000520125
13386.7	-0.00365	13389.2	-0.00433	13389.6	0.00758	13362.4	-0.000481717	13361.5	-0.000373551
13387.4	-0.000412414	13389.7	0.00628	13390.3	0.00226	13363.1	-0.000539078	13362.3	-0.000362399
13388	-0.00337	13390.3	-0.000782052	13390.9	-0.00342	13363.9	-0.000312657	13363	-0.000327829
13388.6	0.00699	13390.9	-0.000528688	13391.5	-0.00295	13364.6	-0.000552288	13363.7	-0.000505842
13389.2	-0.00328	13391.5	0.0024	13392.2	-0.0056	13365.4	0.000257044	13364.4	-0.000423518
13389.8	-0.00166	13392.1	-0.00518	13392.8	-0.00597	13366.1	-0.000758299	13365.1	-0.000547335
13390.4	-0.00232	13392.7	-0.0019	13393.5	-0.00227	13366.9	-7.28738e-05	13365.9	-0.000547055
13391	0.00136	13393.2	0.00831	13394.1	-0.00715	13367.6	-0.00028791	13366.6	-0.000630978
13391.6	0.0031	13393.9	7.04302e-06	13394.7	-0.00365	13368.3	-2.75922e-05	13367.3	-0.000540624
13392.2	0.00794	13394.5	0.00323	13395.4	0.00278	13369.1	-0.000776539	13368	-0.000678382
13392.8	0.0019	13395.1	-0.0055	13396	9.22532e-05	13369.8	-9.04719e-05	13368.7	-0.000650072
13393.3	-0.00399	13395.7	0.00437	13396.6	0.00114	13370.6	-0.000560611	13369.4	-0.000691418
13394	-0.00358	13396.3	0.00305	13397.3	0.00106	13371.3	-0.000737997	13370.2	-0.000601775
13394.5	0.000315943	13396.9	-0.00613	13397.9	2.93593e-05	13372	-0.000754675	13370.9	-0.000767502
13395.2	0.000574633	13397.5	-0.0016	13398.6	-0.00277	13372.8	-0.000778247	13371.6	-0.000688717
13395.7	0.00436	13398.1	-0.00295	13399.3	-0.01277	13373.5	-3.95621e-05	13372.3	-0.000776718
13396.4	0.00338	13398.7	-0.00963	13399.8	-0.003	13374.3	-0.00127	13373.1	-0.000663844
13397	-0.00782	13399.3	0.00154	13400.5	-0.01266	13375	-0.000503268	13373.8	-0.000733891
13397.6	-0.000530704	13399.9	-0.000653396	13401.2	0.000841394	13375.7	-0.00116	13374.5	-0.000675668
13398.2	0.00366	13400.5	-0.0023	13401.8	-0.000507897	13376.4	-0.00032554	13375.2	-0.000715614
13398.8	-0.00615	13401.1	-0.0049	13402.5	-0.00646	13377.2	-0.000719494	13375.9	-0.000745223
13399.4	-0.00694	13401.8	0.00666	13403.1	-0.000477669	13377.9	-0.000637483	13376.6	-0.000612841
13400	0.002	13402.4	-0.000413265	13403.7	0.00621	13378.7	-0.00109	13377.3	-0.000771646
13400.6	-0.00277	13403	-0.00386	13404.4	0.00662	13379.4	-0.000905288	13378	-0.000752969
13401.2	-0.00116	13403.6	-0.00299	13405	-0.0082	13380.1	-0.000462461	13378.7	-0.000754855
13401.8	0.00373	13404.2	-0.00763	13405.7	-0.00231	13380.9	-0.00154	13379.5	-0.000647052
13402.4	0.000524832	13404.9	-0.00401	13406.4	0.00836	13381.6	-0.000599747	13380.2	-0.000811903
13403.1	-0.0012	13405.4	-0.00283	13407.1	0.00457	13382.3	-0.000671269	13380.9	-0.000719002
13403.6	0.00322	13406.1	0.00127	13407.6	0.01013	13383.1	-0.00014869	13381.7	-0.000602338
13404.3	0.00534	13406.7	0.0016	13408.3	0.00741	13383.8	-0.00146	13382.4	-0.000766367
13404.9	-0.00266	13407.3	-0.00262	13409	-0.00148	13384.5	-0.00122	13383.1	-0.000858479
13405.5	-0.00205	13407.9	0.00355	13409.6	-0.00478	13385.2	-0.000699969	13383.9	-0.000868708
13406.1	-0.00344	13408.5	0.0072	13410.3	0.00116	13385.9	-0.000332645	13384.6	-0.000693405
13406.7	-0.00803	13409.1	0.00214	13410.9	-0.00435	13386.6	-0.000438898	13385.3	-0.000823431
13407.3	0.00222	13409.7	-0.00115	13411.5	0.00306	13387.3	-0.000508302	13386	-0.000875158
13407.9	-0.00514	13410.3	-0.00041974	13412.2	0.00105	13388	-0.000895262	13386.8	-0.000882032
13408.5	-0.000307594	13410.9	-0.00134	13412.8	-0.00454	13388.7	-0.000504636	13387.5	-0.000772608
13409.1	-0.0011	13411.5	-0.000127445	13413.5	-0.00475	13389.4	-0.000687526	13388.3	-0.00080251
13409.8	-0.000152946	13412.1	-0.00191	13414.2	0.00743	13390.1	-0.00103	13389	-0.00079978
13410.3	0.00321	13412.8	-0.00607	13414.8	0.00194	13390.8	-0.00071821	13389.8	-0.000297991
13411	-0.000804307	13413.3	0.000449032	13415.4	0.00677	13391.5	-0.000811424	13390.5	-0.000221994
13411.6	-0.000738699	13414	-0.00258	13416.1	-0.00408	13392.2	-0.000361661	13391.3	-0.000495347
13412.1	0.00241	13414.6	-0.00142	13416.7	-0.00267	13392.9	-0.000881982	13392	-0.000500801
13412.8	-0.00352	13415.2	0.000219626	13417.4	0.00478	13393.6	-0.000419766	13392.7	-0.000419587
13413.3	-0.00181	13415.8	-0.00482	13418	0.00684	13394.3	-0.0008232	13393.5	-0.000384486
13414	-0.00166	13416.4	0.000205506	13418.6	0.000735415	13395	-0.000467459	13394.2	-0.000274211
13414.6	0.00151	13417	-0.00693	13419.3	-0.00191	13395.7	-0.00102	13395	-0.000258181
13415.2	0.0028	13417.6	-0.00117	13419.9	0.00366	13396.4	-0.000123302	13395.7	-0.000318934
13415.8	-0.00034922	13418.2	0.00665	13420.6	-0.00236	13397.1	-0.000683914	13396.4	-0.000262858
13416.4	0.00278	13418.8	0.0036	13421.3	0.00652	13397.8	-0.000403599	13397.2	-0.00037643
13417.1	0.000470814	13419.4	0.00276	13421.9	-0.00864	13398.5	-0.000788369	13397.9	-0.00033256
13417.7	-0.00373	13420	-0.00447	13422.5	0.00134	13399.2	-0.000611292	13398.7	-0.000207582
13418.3	0.0039	13420.7	0.01094	13423.2	0.0045	13400	-0.001	13399.4	-0.000282936
13418.9	-0.000673997	13421.3	0.00382	13423.8	8.33611e-05	13400.7	0.000121309	13400.2	-0.00034032
13419.5	0.000741183	13421.9	-0.000439895	13424.5	-0.00623	13401.4	-5.10389e-05	13400.9	-0.000312694
13420.1	-0.00183	13422.6	0.00578	13425.1	0.00228	13402.1	-0.000251451	13401.7	-0.000117192
13420.7	0.000600146	13423.1	0.00194	13425.7	0.00355	13402.8	2.37868e-05	13402.4	-0.00031614
13421.3	0.00126	13423.8	0.00109	13426.4	0.000114704	13403.5	-0.000298729	13403.2	-0.000295291
13421.9	-0.00626	13424.3	0.00559	13427.1	0.00351	13404.2	-0.000335724	13403.9	-0.000287036
13422.5	0.00679	13425	0.00172	13427.7	-0.00387	13405	-0.000456503	13404.7	-0.000223836
13423.1	0.00129	13425.6	-0.000368229	13428.4	-0.000785748	13405.7	-5.60012e-06	13405.4	-0.000174238
13423.7	-0.00494	13426.2	0.0012	13429	-0.00101	13406.4	-0.000518957	13406.2	-0.000128056
13424.3	0.00198	13426.8	0.00737	13429.7	0.00371	13407.1	-0.000309604	13406.9	-7.71372e-05
13424.9	-0.000706637	13427.4	0.00189	13430.3	0.00692	13407.8	-3.53648e-05	13407.7	-0.000185465
13425.5	-0.00316	13428.1	-0.000605279	13431	0.00024087	13408.5	0.000346707	13408.4	-2.49428e-06
13426.2	-0.000966631	13428.6	0.000233661	13431.6	-0.00178	13409.2	-0.000152366	13409.2	3.22989e-05
13426.8	0.00176	13429.3	-0.000716494	13432.3	-0.00129	13409.9	-0.000221796	13409.9	-9.64496e-05
13427.5	0.0044	13429.8	-0.00117	13432.9	0.00331	13410.6	-0.000574918	13410.6	1.40213e-05
13428.1	-0.00357	13430.5	0.00251	13433.5	0.00397	13411.4	-0.000417791	13411.4	-4.84591e-05
13428.7	0.00272	13431.1	0.00858	13434.2	0.0081	13412.1	6.99331e-05	13412.1	0.000218829
13429.4	-0.00359	13431.7	0.00349	13434.8	0.0066	13412.9	-0.000203986	13412.9	-8.69444e-05
13429.9	0.00219	13432.3	0.00793	13435.5	0.00525	13413.6	-1.33632e-05	13413.6	7.94433e-05
13430.6	-0.000942623	13432.9	0.00195	13436.2	0.0182	13414.3	0.000285551	13414.4	0.000289521
13431.1	0.000604713	13433.6	0.00253	13436.8	0.00547	13415	0.000336844	13415.2	0.000411945
13431.8	0.00414	13434.1	0.00457	13437.5	0.01441	13415.7	-0.000389498	13415.9	0.000431717
13432.4	0.002	13434.8	-0.00418	13438.2	0.00443	13416.5	0.000395649	13416.7	0.000447182
13433.1	0.00265	13435.4	0.00398	13438.8	0.00121	13417.2	0.000855375	13417.4	0.000849279
13433.7	0.00443	13436	0.00144	13439.5	0.00198	13417.9	7.84005e-05	13418.2	0.000993897
13434.4	-0.000835784	13436.6	0.00812	13440.1	0.00683	13418.6	0.000371817	13418.9	0.000918495
13435	0.00274	13437.2	-0.00494	13440.7	0.00125	13419.4	0.000437693	13419.6	0.000692056
13435.7	0.00593	13437.9	0.00211	13441.4	0.01165	13420.1	0.000277387	13420.4	0.000991623
13436.3	0.01198	13438.5	0.00114	13442.1	0.01238	13420.8	0.000327496	13421.2	0.000997639
13436.9	-0.00145	13439.1	0.00867	13442.7	0.00817	13421.6	0.00123	13421.9	0.00113
13437.5	0.0034	13439.7	0.00642	13443.4	0.00934	13422.3	0.000108791	13422.6	0.00127
13438.1	0.00686	13440.4	-0.00157	13444.1	0.00896	13423	0.00106	13423.4	0.00144
13438.8	0.00177	13441	0.000273978	13444.7	0.00117	13423.7	0.000663422	13424.2	0.00147
13439.4	0.00509	13441.6	0.00585	13445.4	0.00562	13424.4	0.000683653	13424.9	0.00152
13440.1	0.00408	13442.3	0.005	13446	0.01092	13425.2	0.000985511	13425.7	0.0017
13440.6	0.00682	13442.9	-0.00383	13446.7	0.00353	13425.9	0.000914212	13426.4	0.0019
13441.3	0.00995	13443.5	0.00787	13447.4	0.01144	13426.6	0.00182	13427.2	0.00192
13441.9	-0.00188	13444.1	0.00811	13448	0.01108	13427.3	0.00106	13427.9	0.00207
13442.5	0.00573	13444.7	0.0069	13448.7	0.01714	13428.1	0.00154	13428.7	0.00214
13443.2	9.79269e-05	13445.4	0.00639	13449.3	0.00988	13428.8	0.00183	13429.4	0.00234
13443.8	0.00265	13446	0.00501	13450	0.00472	13429.5	0.00178	13430.1	0.00237
13444.4	0.00288	13446.6	0.00878	13450.6	0.01193	13430.2	0.00223	13430.9	0.00237
13445	0.0042	13447.2	0.01576	13451.3	0.01025	13430.9	0.00182	13431.7	0.00245
13445.7	0.00327	13447.9	0.004	13452	0.02138	13431.7	0.00221	13432.4	0.00282
13446.3	0.00192	13448.5	0.01322	13452.6	0.01102	13432.4	0.00271	13433.1	0.00313
13446.9	-6.7449e-05	13449.1	0.00977	13453.3	0.01855	13433.1	0.00203	13433.8	0.00314
13447.6	0.00366	13449.8	0.00513	13453.9	0.02015	13433.9	0.00251	13434.6	0.00328
13448.2	0.00357	13450.4	0.01386	13454.6	0.01759	13434.6	0.00261	13435.3	0.00369
13448.8	0.01253	13451	0.00915	13455.3	0.01907	13435.3	0.00252	13436	0.00384
13449.5	0.00599	13451.6	0.01248	13455.9	0.01749	13436.1	0.00249	13436.7	0.00394
13450.1	0.00504	13452.3	0.01521	13456.6	0.01812	13436.8	0.0036	13437.4	0.00445
13450.7	0.00685	13453	0.01685	13457.2	0.02548	13437.5	0.00341	13438.1	0.00448
13451.3	0.01058	13453.5	0.00808	13457.9	0.02514	13438.2	0.00367	13438.9	0.0048
13451.9	0.00866	13454.2	0.01805	13458.5	0.03127	13438.9	0.00386	13439.6	0.0051
13452.6	0.0079	13454.8	0.01586	13459.2	0.03092	13439.7	0.00408	13440.3	0.00538
13453.2	0.01557	13455.4	0.01794	13459.9	0.03614	13440.4	0.0047	13441.1	0.00544
13453.9	0.00881	13456.1	0.01877	13460.5	0.04447	13441.2	0.00444	13441.8	0.00579
13454.5	0.01352	13456.7	0.02164	13461.2	0.04013	13441.9	0.00487	13442.5	0.00628
13455.1	0.000954808	13457.3	0.02699	13461.7	0.0504	13442.6	0.00457	13443.2	0.00666
13455.8	0.01422	13458	0.02111	13462.3	0.0529	13443.3	0.00542	13443.9	0.00684
13456.4	0.01324	13458.6	0.0328	13462.9	0.05458	13444.1	0.00564	13444.6	0.0074
13457.1	0.01586	13459.3	0.02679	13463.5	0.05478	13444.8	0.00634	13445.4	0.00782
13457.7	0.01367	13459.9	0.0301	13464.1	0.06327	13445.5	0.00625	13446.1	0.00824
13458.4	0.02235	13460.5	0.02578	13464.7	0.0715	13446.3	0.00657	13446.8	0.00874
13459	0.01194	13461.2	0.03215	13465.3	0.08016	13447	0.00692	13447.5	0.00931
13459.7	0.01796	13461.8	0.03625	13465.9	0.10176	13447.7	0.00749	13448.2	0.00975
13460.3	0.01929	13462.4	0.04551	13466.5	0.11159	13448.5	0.00738	13448.9	0.01024
13461	0.02339	13463.1	0.04505	13467.1	0.13006	13449.2	0.00848	13449.6	0.01088
13461.7	0.02335	13463.7	0.05382	13467.6	0.1586	13449.9	0.00845	13450.4	0.01178
13462.3	0.02215	13464.4	0.06054	13468.2	0.20178	13450.7	0.00877	13451.1	0.01253
13462.9	0.0302	13465	0.06472	13468.8	0.25477	13451.4	0.0091	13451.8	0.01324
13463.6	0.02442	13465.7	0.07849	13469.4	0.34563	13452.2	0.01016	13452.5	0.01398
13464.2	0.03054	13466.4	0.08949	13470	0.48962	13452.9	0.01103	13453.2	0.01499
13464.9	0.03568	13467	0.11218	13470.6	0.70463	13453.6	0.01165	13453.9	0.01615
13465.6	0.03703	13467.6	0.12093	13471.2	1.04137	13454.4	0.012	13454.6	0.01707
13466.2	0.04644	13468.3	0.16663	13471.8	1.47609	13455.1	0.01349	13455.4	0.01835
13466.9	0.04868	13468.9	0.22407	13472.4	1.80558	13455.9	0.01409	13456.1	0.01981
13467.5	0.0508	13469.6	0.30431	13473	1.86382	13456.6	0.01458	13456.8	0.02119
13468.1	0.05028	13470.2	0.44786	13473.6	1.62542	13457.4	0.01587	13457.5	0.02316
13468.8	0.05823	13470.8	0.67501	13474.2	1.2326	13458.1	0.01737	13458.2	0.02496
13469.5	0.08224	13471.5	0.96738	13474.8	0.90228	13458.9	0.01809	13458.9	0.02714
13470.1	0.08416	13472.2	1.19639	13475.4	0.69095	13459.7	0.01956	13459.7	0.02969
13470.8	0.0949	13472.8	1.23574	13476	0.57631	13460.4	0.02206	13460.4	0.03232
13471.4	0.12297	13473.5	1.07347	13476.6	0.53782	13461.2	0.02286	13461.1	0.03568
13472.1	0.14625	13474.1	0.84602	13477.1	0.55285	13461.9	0.02477	13461.8	0.0394
13472.8	0.19457	13474.7	0.67502	13477.8	0.61244	13462.7	0.02696	13462.5	0.04427
13473.4	0.24793	13475.4	0.60696	13478.4	0.71591	13463.4	0.02927	13463.3	0.04958
13474	0.33577	13476	0.60759	13479	0.81343	13464.1	0.03218	13464	0.05675
13474.7	0.46657	13476.7	0.65013	13479.5	0.90972	13464.9	0.03529	13464.8	0.06517
13475.3	0.65496	13477.4	0.71449	13480.1	0.9854	13465.7	0.03829	13465.5	0.07604
13476	0.88001	13478	0.81478	13480.7	1.03394	13466.4	0.04312	13466.2	0.08953
13476.7	1.08235	13478.7	0.8891	13481.3	1.05114	13467.2	0.04757	13466.9	0.10795
13477.3	1.22325	13479.3	0.96946	13481.9	1.04938	13467.9	0.05365	13467.6	0.13385
13478	1.31448	13479.9	1.01761	13482.5	1.02756	13468.7	0.06168	13468.3	0.17167
13478.6	1.33583	13480.6	1.05584	13483.1	1.0143	13469.5	0.07177	13469.1	0.23171
13479.2	1.35207	13481.3	1.06196	13483.7	1.00213	13470.2	0.08272	13469.8	0.32816
13479.9	1.34431	13481.9	1.05224	13484.3	0.99072	13471	0.09902	13470.5	0.48998
13480.6	1.31782	13482.6	1.03632	13484.9	0.98979	13471.7	0.12033	13471.2	0.72743
13481.2	1.28148	13483.2	1.03372	13485.5	0.99419	13472.5	0.15163	13471.9	1.00057
13481.9	1.23552	13483.8	1.02651	13486.1	0.99899	13473.2	0.19743	13472.6	1.13708
13482.5	1.16597	13484.5	1.01558	13486.7	0.99465	13474	0.27505	13473.4	1.02637
13483.2	1.10031	13485.2	1.02312	13487.3	0.99972	13474.7	0.40515	13474.1	0.82599
13483.9	1.03538	13485.8	1.01968	13487.9	1.01585	13475.5	0.63303	13474.8	0.67944
13484.5	0.97521	13486.5	1.02022	13488.5	1.01952	13476.3	0.91463	13475.6	0.62146
13485.1	0.92504	13487.1	1.02515	13489.1	1.02581	13477	1.18389	13476.3	0.63066
13485.8	0.9068	13487.8	1.02758	13489.7	1.02616	13477.8	1.35055	13477.1	0.68473
13486.4	0.88609	13488.5	1.028	13490.3	1.04136	13478.6	1.41226	13477.8	0.76015
13487.1	0.87536	13489.1	1.03811	13490.9	1.04976	13479.3	1.40554	13478.5	0.84942
13487.9	0.8788	13489.8	1.0346	13491.5	1.05701	13480.1	1.36301	13479.3	0.93141
13488.5	0.89252	13490.4	1.0373	13492.1	1.05752	13480.8	1.305	13480	0.99625
13489.1	0.9098	13491	1.05267	13492.7	1.07176	13481.6	1.2336	13480.7	1.03077
13489.8	0.93227	13491.7	1.05997	13493.3	1.07434	13482.3	1.15996	13481.4	1.04079
13490.5	0.95964	13492.4	1.06933	13494	1.08628	13483.1	1.08744	13482.2	1.03566
13491.1	0.98316	13493	1.07086	13494.5	1.08845	13483.8	1.02645	13482.9	1.02479
13491.8	1.00626	13493.7	1.08164	13495.2	1.08359	13484.6	0.97938	13483.7	1.01471
13492.5	1.026	13494.4	1.08332	13495.8	1.08876	13485.3	0.95083	13484.4	1.00736
13493.1	1.05086	13495	1.08384	13496.4	1.08536	13486.1	0.93914	13485.1	1.00426
13493.8	1.06207	13495.7	1.09507	13497	1.08985	13486.8	0.94434	13485.9	1.00283
13494.5	1.08066	13496.3	1.08545	13497.6	1.07972	13487.6	0.96163	13486.6	1.00195
13495.1	1.08863	13497	1.09716	13498.2	1.07088	13488.3	0.9903	13487.3	1.00124
13495.8	1.11102	13497.7	1.0942	13498.8	1.07105	13489.1	1.02204	13488.1	1.00147
13496.5	1.11424	13498.3	1.10165	13499.4	1.07373	13489.8	1.0565	13488.8	1.00268
13497.1	1.11523	13499	1.09088	13500.1	1.06537	13490.6	1.08541	13489.5	1.0047
13497.8	1.11652	13499.7	1.08758	13500.7	1.06197	13491.4	1.11133	13490.2	1.00847

## Sheet: Fig.3c
Raman							Battery
	0	0.25	0.5	0.75	1		Potential vs. Ag/AgCl(V)	Areal Capacity(cm-2)
Raman shift (cm-1)	Intensity (a.u.)	Intensity (a.u.)	Intensity (a.u.)	Intensity (a.u.)	Intensity (a.u.)		-0.9089	0
100.273	0.08791	0.72607	1.33406	2.00627	2.62098		-0.7055	0.0566
101.054	0.05528	0.68176	1.28184	1.97772	2.58895		-0.5545	0.1109
101.834	0.04835	0.66877	1.27264	1.97354	2.57998		-0.4153	0.1667
102.615	0.04496	0.65169	1.26469	1.96173	2.56157		-0.2904	0.2226
103.396	0.05734	0.64046	1.26906	1.95539	2.56109		-0.1822	0.279
104.177	0.06494	0.64745	1.27155	1.95095	2.55372		-0.0938	0.3341
104.957	0.06553	0.65032	1.27342	1.94869	2.54844		-0.017	0.39
105.737	0.06414	0.6557	1.2756	1.94446	2.53707		0.0497	0.4451
106.518	0.05774	0.65249	1.27747	1.94577	2.53995		0.1098	0.4988
107.298	0.04675	0.65903	1.28418	1.94825	2.54027		0.17	0.5542
108.078	0.03756	0.64424	1.27935	1.94949	2.53835		0.2342	0.6112
108.858	0.04176	0.63828	1.2728	1.94708	2.52986		0.2989	0.6646
109.638	0.04156	0.63049	1.27046	1.94905	2.53323		0.3715	0.7208
110.418	0.04396	0.63095	1.27529	1.94679	2.52586		0.44	0.7765
111.197	0.04695	0.63014	1.25378	1.94453	2.52074		0.4862	0.8323
111.977	0.04535	0.63576	1.26719	1.94519	2.51465		0.5141	0.8863
112.756	0.04635	0.63897	1.2767	1.9473	2.51385		0.5352	0.9426
113.535	0.05215	0.63633	1.28262	1.94796	2.51305		0.5507	0.9976
114.315	0.04715	0.63095	1.26532	1.94803	2.51769		0.5628	1.0521
115.094	0.04396	0.64642	1.27701	1.94993	2.51946		0.5733	1.1085
115.873	0.04695	0.64928	1.26734	1.95087	2.51369		0.5823	1.1641
116.651	0.04196	0.65284	1.26921	1.94679	2.51369		0.5904	1.2182
117.43	0.03017	0.65226	1.26999	1.94621	2.51129		0.5975	1.2743
118.209	0.03636	0.66384	1.27966	1.94869	2.50729		0.6049	1.3308
118.987	0.03876	0.65261	1.28854	1.95095	2.50312		0.6114	1.3861
119.766	0.03696	0.64711	1.29727	1.95015	2.51401		0.6176	1.4415
120.544	0.04595	0.64871	1.29602	1.95488	2.51145		0.6235	1.4955
121.322	0.05634	0.65696	1.2954	1.95335	2.51129		0.6297	1.5517
122.1	0.05175	0.65799	1.29369	1.95991	2.51785		0.6356	1.6065
122.878	0.05734	0.67198	1.29556	1.96159	2.51914		0.6415	1.6621
123.656	0.05854	0.67782	1.29852	1.96647	2.51097		0.6474	1.7184
124.434	0.05015	0.68138	1.30304	1.96494	2.51193		0.6533	1.7734
125.212	0.04196	0.69524	1.30756	1.96888	2.51273		0.6589	1.8287
125.989	0.04575	0.69742	1.3166	1.96793	2.50713		0.6648	1.8848
126.767	0.03696	0.69513	1.30896	1.97026	2.5036		0.671	1.9392
127.544	0.03776	0.70625	1.30725	1.97289	2.51145		0.6769	1.9952
128.321	0.03936	0.70819	1.30117	1.98069	2.50905		0.6831	2.05
129.098	0.04815	0.69673	1.29774	1.98732	2.51321		0.6896	2.1053
129.875	0.04116	0.70269	1.30023	1.98542	2.50905		0.6958	2.1603
130.652	0.03876	0.70327	1.3138	1.98564	2.50969		0.7023	2.2159
131.429	0.03477	0.71404	1.31302	1.98637	2.50312		0.7091	2.2716
132.206	0.02478	0.71736	1.32798	1.98462	2.50985		0.7162	2.327
132.982	0.02158	0.72871	1.34154	1.98294	2.50793		0.7234	2.3826
133.759	0.03137	0.7341	1.34357	1.98462	2.51321		0.7314	2.4382
134.535	0.03277	0.7349	1.34435	1.99227	2.51129		0.7389	2.4927
135.312	0.02817	0.72585	1.35994	1.99767	2.51177		0.7469	2.5482
136.088	0.03536	0.73891	1.36648	1.99949	2.51225		0.7553	2.6037
136.864	0.03716	0.74166	1.38207	2.00284	2.50552		0.7637	2.6586
137.64	0.03576	0.74751	1.39361	2.01064	2.50216		0.7723	2.7149
138.416	0.03636	0.7655	1.41278	2.0148	2.50248		0.7813	2.7705
139.191	0.04935	0.77673	1.40561	2.01363	2.5052		0.79	2.8258
139.967	0.04795	0.77708	1.40156	2.02259	2.50969		0.7987	2.8792
140.742	0.04176	0.7914	1.40873	2.02879	2.51737		0.8071	2.9344
141.518	0.03037	0.8047	1.42151	2.03469	2.51753		0.8151	2.9901
142.293	0.02977	0.80848	1.42837	2.03294	2.51865		0.8232	3.046
143.068	0.02298	0.82327	1.45487	2.04344	2.51577		0.8313	3.102
143.843	0.02717	0.84367	1.47685	2.05109	2.51449		0.8387	3.1571
144.618	0.02937	0.85754	1.48807	2.06093	2.50953		0.8452	3.2127
145.393	0.03696	0.8808	1.49587	2.06691	2.50584		0.8517	3.2685
146.168	0.04476	0.9098	1.51707	2.07704	2.50104		0.8576	3.3218
146.943	0.04855	0.93616	1.55323	2.08149	2.50104		0.8641	3.3784
147.717	0.05035	0.96183	1.57459	2.08294	2.49239		0.8697	3.4332
148.491	0.05375	0.98785	1.5961	2.08834	2.49319		0.875	3.4889
149.266	0.05574	1.00722	1.64396	2.09971	2.49816		0.8802	3.544
150.04	0.05554	1.0384	1.68028	2.11414	2.50088		0.8852	3.5994
150.814	0.04855	1.06246	1.69337	2.12529	2.49992		0.8898	3.6546
151.588	0.04795	1.09708	1.75199	2.13892	2.49848		0.8942	3.711
152.362	0.04955	1.12516	1.79953	2.14978	2.49608		0.8988	3.767
153.136	0.05215	1.1741	1.83772	2.15977	2.48919		0.9029	3.8201
153.91	0.04915	1.21112	1.87654	2.16815	2.49303		0.9072	3.8768
154.683	0.05594	1.26017	1.92003	2.18681	2.50088		0.9112	3.9313
155.457	0.05495	1.31553	1.95043	2.20153	2.50168		0.9146	3.9867
156.23	0.04615	1.37708	1.98301	2.22092	2.50649		0.9187	4.0432
157.003	0.04136	1.42006	2.01263	2.23972	2.51033		0.9224	4.0991
157.776	0.04196	1.47404	2.05768	2.25707	2.506		0.9258	4.1533
158.549	0.04695	1.51519	2.10756	2.26676	2.49432		0.9292	4.2089
159.322	0.04775	1.52848	2.12081	2.27915	2.49239		0.9323	4.2631
160.095	0.05634	1.55381	2.14186	2.27646	2.4956		0.9357	4.3186
160.868	0.05475	1.55542	2.13609	2.26589	2.49928		0.9391	4.3755
161.64	0.05295	1.54315	2.11691	2.25459	2.50008		0.9419	4.429
162.413	0.04496	1.51633	2.09182	2.23557	2.50504		0.9453	4.4861
163.185	0.03876	1.48378	2.06345	2.21786	2.50408		0.9484	4.5409
163.958	0.03317	1.42567	2.0251	2.2035	2.4948		0.9512	4.5963
164.73	0.03457	1.38544	1.98893	2.19351	2.48855		0.9537	4.652
165.502	0.03716	1.31782	1.93235	2.17515	2.48887		0.9568	4.7071
166.274	0.04016	1.24367	1.8689	2.16276	2.48631		0.9593	4.7633
167.046	0.03776	1.19106	1.81637	2.14504	2.48711		0.9621	4.8183
167.817	0.03576	1.14659	1.76882	2.12653	2.49063		0.9649	4.8737
168.589	0.03896	1.09777	1.73125	2.10765	2.49095		0.9677	4.9293
169.361	0.03417	1.05433	1.68807	2.09103	2.48599		0.9701	4.9841
170.132	0.03417	1.04596	1.6583	2.07726	2.48167
170.903	0.03936	1.02682	1.63539	2.06859	2.48086
171.675	0.04276	1.00183	1.59688	2.06093	2.4727
172.446	0.04256	0.98189	1.56524	2.05335	2.4759
173.217	0.04775	0.96756	1.55682	2.04665	2.47974
173.988	0.04276	0.94464	1.5392	2.04162	2.48215
174.758	0.04376	0.93169	1.52658	2.03819	2.48407
175.529	0.04915	0.92115	1.53437	2.0395	2.49031
176.3	0.04535	0.90648	1.52455	2.04045	2.48247
177.07	0.04356	0.90625	1.51816	2.04891	2.48343
177.841	0.03996	0.91977	1.50164	2.05109	2.48375
178.611	0.04016	0.91519	1.50242	2.0465	2.48679
179.381	0.03776	0.91014	1.50398	2.04585	2.48102
180.151	0.03816	0.91656	1.50538	2.04359	2.48599
180.921	0.04116	0.92779	1.50257	2.04271	2.48151
181.691	0.04356	0.91496	1.5258	2.04395	2.48295
182.461	0.04356	0.91438	1.52642	2.04431	2.48551
183.23	0.04396	0.92711	1.51458	2.04723	2.49159
184	0.04535	0.92699	1.51037	2.0484	2.49656
184.769	0.03996	0.92321	1.51645	2.04534	2.49848
185.538	0.04056	0.93032	1.50928	2.04803	2.49912
186.308	0.03576	0.94418	1.51738	2.05612	2.5052
187.077	0.03077	0.94716	1.52673	2.05474	2.50552
187.846	0.03257	0.96149	1.54591	2.06567	2.50232
188.615	0.03457	0.96138	1.55573	2.07682	2.51081
189.383	0.03137	0.96516	1.56321	2.07966	2.51417
190.152	0.03137	0.96218	1.55105	2.08761	2.51065
190.921	0.04036	0.96986	1.5509	2.09869	2.51657
191.689	0.03936	0.96802	1.547	2.0992	2.52154
192.457	0.04995	0.98659	1.54186	2.10029	2.51193
193.226	0.06034	0.99278	1.55074	2.11312	2.50841
193.994	0.07253	0.99289	1.57241	2.11276	2.50665
194.762	0.06813	0.99656	1.57677	2.11305	2.50184
195.53	0.07013	1.00103	1.58472	2.11829	2.50488
196.298	0.05594	1.00986	1.59486	2.12223	2.50953
197.065	0.05195	1.01398	1.58909	2.12624	2.51721
197.833	0.04935	1.02269	1.59065	2.13149	2.5225
198.601	0.05095	1.0267	1.59205	2.1355	2.53339
199.368	0.04995	1.02155	1.58659	2.13783	2.53643
200.135	0.04975	1.0094	1.58753	2.14592	2.54123
200.902	0.04376	1.00619	1.59844	2.14504	2.54412
201.67	0.03596	1.01089	1.58831	2.14847	2.53803
202.437	0.03297	1.00539	1.58971	2.16224	2.53275
203.203	0.02777	1.01054	1.59376	2.16647	2.53467
203.97	0.03536	1.00481	1.58753	2.16552	2.54476
204.737	0.04216	1.01249	1.58301	2.17325	2.54508
205.503	0.04336	0.99782	1.59049	2.17726	2.55965
206.27	0.04735	0.99736	1.59782	2.17668	2.56253
207.036	0.05554	0.99415	1.59111	2.18134	2.55612
207.802	0.05395	0.99163	1.5908	2.19402	2.55725
208.569	0.04875	0.96791	1.58472	2.19031	2.56701
209.335	0.05574	0.96619	1.58379	2.1938	2.56349
210.101	0.04975	0.96332	1.57646	2.19103	2.5723
210.866	0.04535	0.97822	1.58363	2.19563	2.5747
211.632	0.04815	0.98155	1.5788	2.19526	2.5747
212.398	0.05794	1.00218	1.58223	2.2	2.57422
213.163	0.05574	1.01318	1.58363	2.19738	2.58623
213.929	0.06054	1.01158	1.58129	2.20321	2.58911
214.694	0.06114	0.98613	1.57584	2.20036	2.59536
215.459	0.05455	0.98705	1.56851	2.19701	2.60352
216.224	0.05495	0.97983	1.55713	2.20146	2.60753
216.989	0.06573	0.97341	1.54248	2.21261	2.61825
217.754	0.06054	0.97181	1.52486	2.21181	2.61569
218.519	0.06094	0.98269	1.52829	2.21582	2.63026
219.284	0.06593	0.97318	1.53422	2.21611	2.62482
220.048	0.06154	0.96676	1.53702	2.21152	2.62034
220.813	0.04276	0.96756	1.54575	2.21108	2.60592
221.577	0.05075	0.96309	1.5562	2.21939	2.604
222.341	0.05255	0.94453	1.54497	2.22201	2.59792
223.105	0.05375	0.94453	1.53905	2.22748	2.60464
223.869	0.05654	0.93673	1.52907	2.23724	2.60849
224.633	0.06314	0.93524	1.51723	2.24016	2.61361
225.397	0.06094	0.93112	1.5166	2.23841	2.61473
226.161	0.05894	0.95301	1.53079	2.23746	2.61857
226.925	0.05015	0.95232	1.53827	2.24366	2.61745
227.688	0.04715	0.96103	1.54949	2.24417	2.62626
228.452	0.04715	0.96516	1.57116	2.24905	2.62034
229.215	0.04535	0.97971	1.58254	2.25131	2.62706
229.978	0.04276	0.98132	1.55963	2.26501	2.63299
230.741	0.05135	1.0008	1.56898	2.27762	2.64339
231.504	0.05235	1.00928	1.5788	2.28499	2.64099
232.267	0.05495	1.01834	1.57537	2.29614	2.64516
233.03	0.05534	1.01983	1.59096	2.31188	2.6506
233.793	0.05834	1.03473	1.63866	2.32427	2.65252
234.555	0.05594	1.05375	1.65472	2.33214	2.63955
235.318	0.05554	1.07817	1.66547	2.34832	2.64339
236.08	0.05115	1.08481	1.67872	2.35889	2.653
236.842	0.04775	1.10327	1.69774	2.3836	2.66037
237.605	0.04436	1.12138	1.69977	2.39825	2.65044
238.367	0.04436	1.1341	1.70896	2.41203	2.66149
239.129	0.04396	1.14132	1.72346	2.43506	2.67062
239.89	0.04835	1.18132	1.74482	2.45255	2.67158
240.652	0.05195	1.20264	1.75698	2.46327	2.67798
241.414	0.05814	1.20699	1.7774	2.48273	2.69416
242.175	0.05734	1.23312	1.79875	2.51224	2.70504
242.937	0.05335	1.26888	1.82588	2.5266	2.70552
243.698	0.04655	1.28963	1.84661	2.55292	2.70921
244.459	0.04535	1.31943	1.87108	2.57493	2.70953
245.221	0.04396	1.3592	1.89353	2.59198	2.70841
245.982	0.04376	1.3741	1.9152	2.59665	2.71882
246.742	0.04755	1.38774	1.92518	2.61552	2.72842
247.503	0.05055	1.40195	1.93609	2.64227	2.74572
248.264	0.05614	1.41054	1.94653	2.65918	2.75052
249.025	0.05614	1.4243	1.94793	2.68083	2.77326
249.785	0.05974	1.4337	1.95682	2.70401	2.78271
250.546	0.06434	1.4502	1.96337	2.71961	2.78367
251.306	0.06513	1.46304	1.97584	2.71924	2.7968
252.066	0.05974	1.47358	1.97397	2.73324	2.82002
252.826	0.05475	1.48573	1.99564	2.74606	2.8189
253.586	0.05295	1.49582	1.98192	2.7519	2.82546
254.346	0.04615	1.4847	2.00156	2.75058	2.8458
255.106	0.04855	1.47198	2.00078	2.75875	2.84916
255.865	0.06513	1.46751	2.00764	2.76399	2.87174
256.625	0.07233	1.44699	1.98441	2.76516	2.9004
257.385	0.07453	1.43989	1.99236	2.77208	2.92106
258.144	0.07772	1.44963	1.98831	2.78061	2.93643
258.903	0.07592	1.44481	1.98488	2.7769	2.97246
259.662	0.05994	1.42774	1.96025	2.76851	2.9747
260.421	0.06354	1.41215	1.95355	2.76786	2.98303
261.18	0.06234	1.39897	1.93578	2.75335	3.0048
261.939	0.06693	1.36951	1.90538	2.75175	3.01986
262.698	0.07453	1.35507	1.89743	2.74599	3.02738
263.457	0.07493	1.34579	1.89041	2.73958	3.04996
264.215	0.06773	1.32791	1.88776	2.71618	3.08151
264.974	0.06494	1.29352	1.87389	2.70241	3.10616
265.732	0.06414	1.26476	1.8597	2.6812	3.1446
266.49	0.06194	1.23347	1.81855	2.66312	3.17294
267.248	0.06573	1.20264	1.79345	2.63724	3.204
268.006	0.06833	1.18762	1.76477	2.63017	3.23122
268.764	0.06214	1.17226	1.7456	2.61953	3.24291
269.522	0.05415	1.16149	1.71925	2.60364	3.27334
270.28	0.04216	1.14407	1.70818	2.58542	3.30344
271.037	0.04276	1.12195	1.70195	2.56815	3.33307
271.795	0.04675	1.09192	1.67935	2.54082	3.35004
272.552	0.05175	1.06292	1.66391	2.51319	3.37646
273.31	0.06034	1.04309	1.6438	2.48404	3.3811
274.067	0.06414	1.01891	1.61668	2.45802	3.37934
274.824	0.06494	1.00837	1.59111	2.42675	3.36878
275.581	0.06054	0.98189	1.56508	2.39439	3.37182
276.338	0.06893	0.96252	1.5325	2.37201	3.35324
277.095	0.06593	0.94029	1.51738	2.35007	3.34027
277.851	0.07293	0.91954	1.49041	2.32398	3.3233
278.608	0.07133	0.89616	1.4742	2.30802	3.30232
279.365	0.06733	0.89192	1.47358	2.29264	3.26805
280.121	0.06414	0.87805	1.46828	2.27259	3.25252
280.877	0.05994	0.85994	1.46781	2.24993	3.22434
281.633	0.05834	0.85524	1.46376	2.2336	3.19984
282.39	0.06014	0.84309	1.46204	2.21399	3.18831
283.146	0.06573	0.82453	1.43492	2.18878	3.16157
283.901	0.06454	0.81777	1.42432	2.16472	3.13131
284.657	0.07273	0.80883	1.40203	2.14402	3.10456
285.413	0.06913	0.79393	1.4053	2.11808	3.07702
286.168	0.06434	0.78682	1.36337	2.09971	3.04644
286.924	0.06474	0.77834	1.36804	2.08557	3.0229
287.679	0.06474	0.76963	1.36228	2.06873	2.99664
288.435	0.06933	0.76951	1.34747	2.05496	2.97326
289.19	0.07253	0.76332	1.3272	2.03644	2.94844
289.945	0.07692	0.75542	1.33422	2.01727	2.90969
290.7	0.07792	0.74854	1.31567	1.99956	2.86934
291.455	0.07612	0.74567	1.30787	1.9914	2.84676
292.209	0.06194	0.72917	1.30569	1.97741	2.81409
292.964	0.06613	0.72321	1.3127	1.96983	2.78719
293.719	0.07033	0.72264	1.30553	1.95926	2.76781
294.473	0.06054	0.72481	1.30772	1.95233	2.76557
295.227	0.06274	0.71599	1.30569	1.93987	2.75292
295.982	0.06953	0.71496	1.31177	1.93469	2.74043
296.736	0.05514	0.70946	1.29836	1.93134	2.72906
297.49	0.04835	0.70269	1.30616	1.92573	2.71785
298.244	0.05475	0.69822	1.30803	1.92187	2.70841
298.998	0.05295	0.69914	1.30553	1.91523	2.69127
299.751	0.05375	0.69066	1.29369	1.90612	2.68118
300.505	0.05994	0.69089	1.30507	1.89891	2.67654
301.258	0.05375	0.68585	1.30569	1.89985	2.66565
302.012	0.05574	0.68229	1.29727	1.89468	2.66229
302.765	0.05375	0.68092	1.29228	1.89286	2.65829
303.518	0.05774	0.68676	1.2968	1.89373	2.65829
304.272	0.06533	0.6863	1.29213	1.8949	2.64051
305.025	0.06913	0.68229	1.28636	1.88921	2.63219
305.778	0.07093	0.67908	1.29026	1.88601	2.61729
306.53	0.07652	0.6745	1.29556	1.88732	2.61009
307.283	0.07572	0.67782	1.29322	1.88302	2.59744
308.036	0.06933	0.67415	1.28979	1.87777	2.59456
308.788	0.06793	0.6839	1.28901	1.87711	2.5984
309.541	0.06573	0.68332	1.28075	1.87835	2.59231
310.293	0.06414	0.68734	1.29041	1.87536	2.58479
311.045	0.05814	0.67862	1.30023	1.87646	2.58062
311.797	0.06254	0.67645	1.29228	1.87682	2.58078
312.549	0.06673	0.67691	1.29415	1.87259	2.57406
313.301	0.06793	0.68309	1.29556	1.86764	2.56621
314.053	0.06713	0.68917	1.28246	1.86224	2.56685
314.805	0.07073	0.69616	1.26376	1.86057	2.56717
315.556	0.06853	0.69983	1.27077	1.85831	2.56413
316.308	0.06993	0.69192	1.26189	1.85867	2.55548
317.059	0.06174	0.68527	1.26048	1.86188	2.55837
317.811	0.06034	0.67977	1.26017	1.86421	2.55677
318.562	0.05894	0.67335	1.27295	1.8637	2.55324
319.313	0.06434	0.67817	1.27327	1.86487	2.54492
320.064	0.06074	0.68264	1.27716	1.86414	2.54972
320.815	0.06194	0.68699	1.27872	1.86057	2.54235
321.566	0.06354	0.68264	1.28449	1.85955	2.53931
322.316	0.06494	0.68596	1.27857	1.85634	2.53755
323.067	0.05495	0.66957	1.2742	1.85641	2.54588
323.817	0.05295	0.67312	1.27077	1.85692	2.54572
324.568	0.07353	0.67851	1.27966	1.86166	2.56749
325.318	0.07892	0.67748	1.27186	1.86159	2.56573
326.068	0.07672	0.67977	1.2795	1.86232	2.56349
326.818	0.07912	0.6847	1.28059	1.85991	2.56237
327.568	0.08472	0.68481	1.2834	1.86006	2.5558
328.318	0.06773	0.66854	1.27358	1.85598	2.53915
329.068	0.06474	0.67175	1.27779	1.85634	2.53803
329.818	0.06553	0.66074	1.27685	1.8586	2.54524
330.567	0.07153	0.66751	1.2767	1.85576	2.53531
331.317	0.07233	0.66934	1.28823	1.8543	2.53595
332.066	0.07852	0.68768	1.30257	1.85328	2.54203
332.815	0.08052	0.69032	1.30413	1.85364	2.54556
333.565	0.08072	0.69593	1.30772	1.85408	2.54107
334.314	0.07952	0.70052	1.30507	1.85576	2.5494
335.063	0.07453	0.69754	1.29119	1.85569	2.55548
335.812	0.07852	0.6886	1.28745	1.8562	2.54251
336.56	0.07453	0.68802	1.28714	1.85459	2.54524
337.309	0.06913	0.69719	1.27295	1.85168	2.54219
338.058	0.06773	0.70097	1.282	1.85044	2.54412
338.806	0.07453	0.69284	1.28839	1.84993	2.54219
339.555	0.07393	0.68986	1.28589	1.8492	2.54876
340.303	0.07353	0.67736	1.2848	1.84796	2.54155
341.051	0.07852	0.67415	1.29337	1.84534	2.54828
341.799	0.08292	0.67129	1.28807	1.84577	2.55436
342.547	0.08172	0.67782	1.28823	1.84468	2.5534
343.295	0.07473	0.68676	1.28714	1.84242	2.55292
344.043	0.07892	0.69937	1.28558	1.84133	2.5558
344.79	0.07912	0.69605	1.28963	1.83856	2.54988
345.538	0.06513	0.69158	1.28667	1.84038	2.54556
346.285	0.06773	0.69719	1.28418	1.83812	2.54668
347.033	0.06813	0.69479	1.27935	1.83827	2.54908
347.78	0.06593	0.69501	1.28153	1.8363	2.55036
348.527	0.06993	0.68711	1.28854	1.8363	2.54988
349.274	0.07832	0.68011	1.294	1.83477	2.54043
350.021	0.07832	0.68206	1.29945	1.83469	2.53851
350.768	0.08072	0.67484	1.3021	1.83251	2.54059
351.515	0.07712	0.67553	1.3032	1.83499	2.53739
352.262	0.07213	0.691	1.28792	1.83929	2.53499
353.008	0.07692	0.69536	1.27981	1.83652	2.54748
353.755	0.06853	0.69799	1.28059	1.83513	2.55004
354.501	0.06414	0.70808	1.27794	1.83542	2.54812
355.248	0.06673	0.70728	1.27217	1.83163	2.54716
355.994	0.07013	0.69467	1.2689	1.82806	2.54716
356.74	0.06613	0.69868	1.26765	1.82908	2.53787
357.486	0.06973	0.68848	1.26578	1.82959	2.53867
358.232	0.07413	0.67759	1.26329	1.82821	2.54331
358.977	0.07313	0.67496	1.26875	1.82806	2.53659
359.723	0.07413	0.68734	1.2781	1.83017	2.53483
360.469	0.08212	0.68951	1.27935	1.82653	2.53787
361.214	0.07832	0.69203	1.26968	1.82617	2.53082
361.96	0.07333	0.70201	1.26563	1.8258	2.51769
362.705	0.07053	0.70751	1.26204	1.82602	2.51705
363.45	0.06813	0.70304	1.25627	1.82216	2.51882
364.195	0.06194	0.69903	1.26111	1.82369	2.50985
364.94	0.06474	0.68963	1.26984	1.82223	2.50921
365.685	0.06753	0.68241	1.27935	1.82085	2.51017
366.43	0.07253	0.68	1.28574	1.81888	2.51049
367.175	0.07612	0.68115	1.29244	1.81749	2.51033
367.919	0.07473	0.68527	1.29057	1.81837	2.50665
368.664	0.07892	0.69926	1.2915	1.81727	2.50633
369.408	0.07832	0.69708	1.29057	1.81888	2.50729
370.152	0.08112	0.69857	1.28324	1.82085	2.50793
370.897	0.08252	0.6941	1.28792	1.82136	2.50536
371.641	0.08971	0.69054	1.29587	1.82055	2.50665
372.385	0.0955	0.68722	1.29478	1.82187	2.50616
373.129	0.0989	0.6894	1.2954	1.82099	2.49528
373.872	0.0997	0.68275	1.29665	1.8191	2.48903
374.616	0.08891	0.68264	1.29478	1.81771	2.48295
375.36	0.08511	0.68711	1.28371	1.81735	2.47942
376.103	0.08192	0.67759	1.27654	1.8172	2.47974
376.847	0.08272	0.67851	1.282	1.81742	2.47846
377.59	0.07552	0.6902	1.27638	1.81611	2.48247
378.333	0.08052	0.68974	1.26734	1.81676	2.47878
379.076	0.07772	0.68699	1.27062	1.81684	2.47206
379.819	0.07453	0.68413	1.27295	1.81472	2.45332
380.562	0.07832	0.69456	1.26391	1.81319	2.4562
381.305	0.08412	0.68986	1.26968	1.81443	2.44788
382.048	0.08811	0.70258	1.26173	1.81341	2.44532
382.79	0.09091	0.70063	1.25456	1.81042	2.44676
383.533	0.08711	0.70831	1.25892	1.81042	2.46229
384.275	0.08392	0.70292	1.26204	1.81181	2.45653
385.018	0.07632	0.69822	1.26999	1.81101	2.45973
385.76	0.07493	0.69467	1.28979	1.81246	2.46437
386.502	0.07612	0.68848	1.30429	1.81414	2.46886
387.244	0.07872	0.68883	1.29602	1.81487	2.45829
387.986	0.07173	0.6753	1.30242	1.81188	2.45893
388.728	0.07852	0.68562	1.3021	1.81414	2.46069
389.469	0.08112	0.68642	1.28776	1.8156	2.45108
390.211	0.08472	0.69352	1.29182	1.81487	2.44692
390.953	0.08691	0.69054	1.2915	1.81538	2.44628
391.694	0.09031	0.70819	1.29213	1.81691	2.44516
392.435	0.08472	0.70074	1.29883	1.81458	2.44307
393.177	0.07872	0.69822	1.31146	1.81545	2.45188
393.918	0.07632	0.709	1.30616	1.81487	2.45156
394.659	0.07233	0.72332	1.31208	1.81698	2.44916
395.4	0.07133	0.72619	1.31068	1.81684	2.4474
396.14	0.08112	0.72768	1.30959	1.81895	2.43923
396.881	0.07892	0.72309	1.30647	1.81684	2.43475
397.622	0.07373	0.7145	1.30818	1.81866	2.43042
398.362	0.07572	0.70246	1.31333	1.81669	2.43122
399.103	0.08012	0.69868	1.31847	1.81684	2.43539
399.843	0.07772	0.69433	1.30834	1.81567	2.44115

[truncated: 50 more sheets: Fig.3d, Fig.3e, Fig.3f, Fig.3g, Fig.4c, Fig.4d, Fig.4e, Fig.4f, Fig.4g, Fig.5a, Fig.5b, Fig.5c, Fig.5d, Fig.5e, Fig.5f, Fig.5g, Fig.S1, Fig.S2, Fig.S3, Fig.S4 …]
